# Supplementary material for: Warburg Effect’s Manifestation in Aggressive Pheochromocytomas and Paragangliomas: Insights from a Mouse Cell Model Applied to Human Tumor Tissue
Source: PLoS One. 2012 Jul 31;7(7):e40949. doi: 10.1371/journal.pone.0040949 (PMC3409208; doi:10.1371/journal.pone.0040949)
Supplement: Table S1 — Protein identification summary. Table listing the identified proteins for each of the spots of interest and identification characteristics. In addition, fold changes of spot intensities between MPC and MTT cells from the preparative gels are listed. Fold changes listed here together with the protein IDs were used for Ingenuity Pathway Analysis. (XLSX) [file pone.0040949.s001.xlsx]

## Sheet: Sheet1
Combined Protein IDs_8_Dec_2010 (revised 10/2011)
Spot #	Ratio (MTT/MPC)	Fold Change (MTT/MPC)	p-value	Sprot ID	SP #	Sprot Protein Description	Mr	pI	Protein identification probability	Number of unique peptides	Number of unique spectra	Number of total spectra	Percentage of total spectra	Percentage sequence coverage	Method
30	2.374	2.374	0.035	PROF1_MOUSE	P62962	Profilin-1 (Profilin I)	14948	8.46	1	2	2	2	0.67	0.21	TOF-TOF
1112	1.605	1.605	0.011	CBX1_MOUSE	P83917	Chromobox protein homolog 1 - Mus musculus (Mouse)	21519	4.85	1	7	7	8	0.2	0.405	LC-MS/MS
1112	1.605	1.605	0.011	HSPB8_MOUSE	Q9JK92	Heat-shock protein beta-8 - Mus musculus (Mouse)	21691	4.92	1	4	5	7	0.175	0.194	LC-MS/MS
1120	3.711	3.711	0.027	1433Z_MOUSE	P63101	14-3-3 protein zeta/delta (Protein kinase C inhibitor protein 1)	27754	4.73	1	3	3	3	0.75	0.147	TOF-TOF
1619	6.016	6.016	0.003	TBB5_MOUSE	P99024	Tubulin, beta 5	50095	4.78	1	11	13	22	0.118	0.32	LC-MS/MS
1619	6.016	6.016	0.003	NUCB1_MOUSE	Q02819	Nucleobindin-1 precursor - Mus musculus (Mouse)	53376	4.99	1	12	13	15	0.0802	0.338	LC-MS/MS
1619	6.016	6.016	0.003	TBA1C_MOUSE	P68369	Tubulin, alpha 1	50788	4.94	1	9	12	20	0.107	0.241	LC-MS/MS
1619	6.016	6.016	0.003	2AAA_MOUSE	Q76MZ3	Serine/threonine-protein phosphatase 2A 65 kDa regulatory subunit A alpha isoform - Mus musculus (Mouse)	66079	5	1	7	8	11	0.0588	0.132	LC-MS/MS
1619	6.016	6.016	0.003	ATPB_MOUSE	P56480	ATP synthase subunit beta, mitochondrial precursor - Mus musculus (Mouse)	56265	5.19	1	7	7	9	0.0481	0.166	LC-MS/MS
1619	6.016	6.016	0.003	VIME_MOUSE	P20152	Vimentin - Mus musculus (Mouse)	53712	5.06	1	5	5	7	0.0374	0.114	LC-MS/MS
2411	1.519	1.519	0.01	STRAP_MOUSE	Q9Z1Z2	Serine-threonine kinase receptor-associated protein - Mus musculus (Mouse)	38703	4.99	1	14	14	19	0.119	0.466	LC-MS/MS
2411	1.519	1.519	0.01	TBB5_MOUSE	P99024	Tubulin beta-5 chain - Mus musculus (Mouse)	50095	4.78	1	9	10	15	0.0943	0.245	LC-MS/MS
2411	1.519	1.519	0.01	GALK1_MOUSE	Q9R0N0	Galactokinase - Mus musculus (Mouse)	42549	5.17	1	8	8	12	0.0755	0.194	LC-MS/MS
2411	1.519	1.519	0.01	IF2A_MOUSE	Q6ZWX6	Eukaryotic translation initiation factor 2 subunit 1 - Mus musculus (Mouse)	36371	5.02	1	7	7	8	0.0503	0.21	LC-MS/MS
2612	0.347	-2.88184	0.01	CH60_MOUSE	P63038	60 kDa heat shock protein, mitochondrial precursor (Hsp60)	60917	5.91	0.998	2	2	2	0.667	0.0611	TOF-TOF
2710	0.236	-4.23729	0.037	HNRPK_MOUSE	P61979	Heterogeneous nuclear ribonucleoprotein K (hnRNP K)	50944	5.39	1	3	3	4	1	0.0713	TOF-TOF
3002	0.375	-2.66667	0.02	RABP1_MOUSE	P62965	Cellular retinoic acid-binding protein 1	15582	5.3	1	5	5	5	1	0.328	TOF-TOF
3006	1.745	1.745	0.007	KAD1_MOUSE	Q9R0Y5	Adenylate kinase isoenzyme 1 (EC 2.7.4.3)	21526	5.67	1	4	4	4	0.444	0.247	LC-MS/MS
3007	1.51	1.51	0.026	ATP5H_MOUSE	Q9DCX2	ATP synthase D chain, mitochondrial (EC 3.6.3.14)	18738	5.52	1	3	3	3	0.75	0.217	TOF-TOF
3405	0.289	-3.46021	0.012	QCR1_MOUSE	Q9CZ13	Cytochrome b-c1 complex subunit 1, mitochondrial	53420	5.75	1	14	20	30	0.3	0.36	LC-MS/MS
3405	0.289	-3.46021	0.012	IF4A1_MOUSE	P60843	Eukaryotic initiation factor 4A-I - Mus musculus (Mouse)	46353	5.32	1	7	7	10	0.1	0.19	LC-MS/MS
3405	0.289	-3.46021	0.012	ACTB_MOUSE	P60710	Actin, cytoplasmic 1 - Mus musculus (Mouse)	42052	5.29	1	6	7	8	0.08	0.181	LC-MS/MS
3405	0.289	-3.46021	0.012	EIF3F_MOUSE	Q9DCH4	Eukaryotic translation initiation factor 3 subunit F (Eukaryotic	38090	5.33	1	4	4	5	0.05	0.13	LC-MS/MS
3406	0.404	-2.47525	0.001	RABP1_MOUSE	P62965	Cellular retinoic acid-binding protein 1	15582	5.3	1	5	5	5	1	0.401	TOF-TOF
3709	0.375	-2.66667	0.05	HSP72_MOUSE	P17156	Heat shock-related 70 kDa protein 2	70761	5.24	1	3	3	3	1	0.06	TOF-TOF
3718	0.397	-2.51889	0.041	VATA_MOUSE	P50516	Vacuolar ATP synthase catalytic subunit A (EC 3.6.3.14)	68283	5.42	0.95	1	1	1	0.25	0.01	TOF-TOF
3718	0.397	-2.51889	0.041	GRP75_MOUSE	P38647	Stress-70 protein, mitochondrial precursor	73483	5.91	0.95	1	1	1	0.25	0.04	TOF-TOF
4004	1.519	1.519	0.026	H2B1B_MOUSE	Q64475	Histone H2B type 1-B (h2B-143)	13944	10.31	0.993	1	1	1	0.25	0.0714	TOF-TOF
4004	1.519	1.519	0.026	MGNR_MOUSE	Q9CQL1	Protein mago nashi homolog 1-related	17081	5.95	0.95	1	1	1	0.25	0.06	TOF-TOF
4005	1.85	1.85	0.008	STMN1_MOUSE	P54227	Stathmin (Phosphoprotein p19) (pp19) (Oncoprotein 18) (Op18)	17264	5.76	1	8	11	15	0.455	0.477	LC-MS/MS
4010	5.29	5.29	0.014	FRIL1_MOUSE	P29391	Ferritin light chain 1 (Ferritin L subunit 1)	20789	5.66	1	3	3	3	0.6	0.257	TOF-TOF
4019	8.876	8.876	0.001	FRIL1_MOUSE	P29391	Ferritin light chain 1 (Ferritin L subunit 1)	20789	5.66	0.99	1	1	1	0.33	0.09	TOF-TOF
4020	21.967	21.967	0	FRIL1_MOUSE	P29391	Ferritin light chain 1 - Mus musculus (Mouse)	20685	5.66	1	6	7	17	0.378	0.383	LC-MS/MS
4020	21.967	21.967	0	SODC_MOUSE	P08228	Superoxide dismutase [Cu-Zn] - Mus musculus (Mouse)	15923	6.03	1	3	3	3	0.0667	0.234	LC-MS/MS
4114	1.939	1.939	0.002	IF4E_MOUSE	P63073	Eukaryotic translation initiation factor 4E (eIF4E) (eIF-4E)	25037	5.79	1	2	2	2	0.25	0.12	TOF-TOF
4114	1.939	1.939	0.002	SERB_MOUSE	Q99LS3	Phosphoserine phosphatase (EC 3.1.3.3)	25080	5.81	0.95	1	1	1	0.25	0.11	TOF-TOF
4120	8.399	8.399	0	ATPG_MOUSE	Q91VR2	ATP synthase gamma chain, mitochondrial precursor - Mus musculus (Mouse)	32979	9.06	1	7	9	17	0.472	0.265	LC-MS/MS
4120	8.399	8.399	0	CLPP_MOUSE	O88696	Putative ATP-dependent Clp protease proteolytic subunit, mitochondrial precursor - Mus musculus (Mouse)	30066	7.05	1	3	3	3	0.0833	0.165	LC-MS/MS
4120	8.399	8.399	0	ERP29_MOUSE	P57759	Endoplasmic reticulum protein ERp29	30066	7.05	1	2	2	2	0.1	0.08	LC-MS/MS
4312	0.522	-1.91571	0.034	LDHB_MOUSE	P16125	L-lactate dehydrogenase B chain (EC 1.1.1.27) (LDH-B)	36549	5.7	0.998	2	2	2	0.5	0.0749	TOF-TOF
4313	0.493	-2.0284	0.009	ACTB_MOUSE	P60710	Actin, cytoplasmic 1 - Mus musculus (Mouse)	39446	5.78	1	5	5	7	0.0843	0.16	LC-MS/MS
4313	0.493	-2.0284	0.009	BPNT1_MOUSE	Q9Z0S1	3'(2'),5'-bisphosphate nucleotidase 1 - Mus musculus (Mouse)	33564	5.58	1	15	17	25	0.301	0.578	LC-MS/MS
4403	0.651	-1.5361	0.001	CSN4_MOUSE	O88544	COP9 signalosome complex subunit 4 (Signalosome subunit 4) (SGN4)	46256	5.57	1	3	3	3	0.6	0.111	TOF-TOF
4625	0.135	-7.40741	0.002	TCPB_MOUSE	P80314	T-complex protein 1 subunit beta - Mus musculus (Mouse)	57783	5.97	1	14	15	17	0.354	0.331	LC-MS/MS
4625	0.135	-7.40741	0.002	SEPT8_MOUSE	Q8CHH9	Septin-8 - Mus musculus (Mouse)	50123	5.68	1	4	4	6	0.125	0.105	LC-MS/MS
4721	0.307	-3.25733	0.012	no ID	no ID	no ID
4816	0.406	-2.46305	0.012	DPYL2_MOUSE	O08553	Dihydropyrimidinase-related protein 2 - Mus musculus (Mouse)	62638	5.95	1	5	5	5	0.278	0.107	LC-MS/MS
5007	3.179	3.179	0	H2B1M_MOUSE	P10854	Histone H2B type 1-M - Mus musculus (Mouse)	13944	10.31	1	5	6	7	0.146	0.325	LC-MS/MS
5007	3.179	3.179	0	CS010_MOUSE	Q9CPT4	Uncharacterized protein C19orf10 homolog precursor	17971	6.3	1	3	3	7	0.146	0.217	LC-MS/MS
5020	2.752	2.752	0.017	SODC_MOUSE	P08228	Superoxide dismutase [Cu-Zn] (EC 1.15.1.1)	15933	6.02	1	5	5	5	1	0.39	TOF-TOF
5103	0.481	-2.079	0.005	PRDX6_MOUSE	O08709	Peroxiredoxin-6 (EC 1.11.1.15) (Antioxidant protein 2)	24855	5.71	1	5	5	5	1	0.268	TOF-TOF
5217	1.732	1.732	0.001	THTM_MOUSE	Q99J99	3-mercaptopyruvate sulfurtransferase (EC 2.8.1.2) (MST)	33002	6.11	1	4	4	5	0.25	0.168	LC-MS/MS
5217	1.732	1.732	0.001	ECH1_MOUSE	O35459	Delta(3,5)-Delta(2,4)-dienoyl-CoA isomerase, mitochondrial precursor	36095	6.6	1	3	3	3	0.15	0.101	LC-MS/MS
5308	0.38	-2.63158	0.004	ALD2_MOUSE	P45377	Aldose reductase-related protein 2	36103.3		0.998	2	2	3	0.07	0.0538	LC-MS/MS
5409	1.517	1.517	0.048	ROAA_MOUSE	Q99020	Heterogeneous nuclear ribonucleoprotein A/B (hnRNP A/B)	30812	7.68	1	3	3	3	0.03	0.126	LC-MS/MS
5520	2.46638	2.46638	0.00558746	TY3H_MOUSE	P24529	Tyrosine 3-monooxygenase - Mus musculus (Mouse)	56357	5.76	1	7	9	10	0.03	0.191	LC-MS/MS
5529	10.663	10.663	0	METK2_MOUSE	Q3THS6	S-adenosylmethionine synthetase isoform type-2 (EC 2.5.1.6)	43661	6.02	0.97	2	2	2	0.67	0.08	TOF-TOF
5705	0.598	-1.67224	0.013	DPYL3_MOUSE	Q62188	Dihydropyrimidinase-related protein 3 (DRP-3)	61897	6.04	1	2	2	2	0.4	0.05	TOF-TOF
5812	0.599	-1.66945	0.023	DPYL3_MOUSE	Q62188	Dihydropyrimidinase-related protein 3 - Mus musculus (Mouse)	62296	6.04	1	5	5	5	0.07	0.114	LC-MS/MS
5819	0.644754	-1.55098	0.0167162	IMMT_MOUSE	Q8CAQ8	Mitochondrial inner membrane protein	83883.1		0.998	2	2	2	0.111	0.0489	LC-MS/MS
5823	0.357	-2.80112	0.032	no ID	no ID	no ID
5838	0.264	-3.78788	0.04	no ID	no ID	no ID
6105	1.612	1.612	0.006	PRDX6_MOUSE	O08709	Peroxiredoxin-6 (EC 1.11.1.15) (Antioxidant protein 2)	24855	5.71	1	4	7	9	0.08	0.165	LC-MS/MS
6105	1.612	1.612	0.006	TPIS_MOUSE	P17751	Triosephosphate isomerase (EC 5.3.1.1) (TIM)	26696	6.9	0.998	2	2	2	0.5	0.11	TOF-TOF
6108	0.266	-3.7594	0.008	CISY_MOUSE	Q9CZU6	Citrate synthase, mitochondrial precursor	51988	8.72	0.998	2	2	2	0.03	0.0323	LC-MS/MS
6108	0.266	-3.7594	0.008	PGAM1_MOUSE	Q9DBJ1	Phosphoglycerate mutase 1 - Mus musculus (Mouse)	28928	6.67	1	4	4	4	0.05	0.209	LC-MS/MS
6213	2.221	2.221	0.007	GNPI_MOUSE	O88958	Glucosamine-6-phosphate isomerase (EC 3.5.99.6)	32700	6	1	6	6	7	0.13	0.19	LC-MS/MS
6501	1.9458	1.9458	0.00906926	PRDX6_MOUSE	O08709	Peroxiredoxin-6 - Mus musculus (Mouse)	24855	5.71	0.95	1	1	1	0.02	0.02	LC-MS/MS
6818	0.607	-1.64745	0.032	LMNA_MOUSE	P48678	Lamin-A/C - Mus musculus (Mouse)	74478	6.54	1	10	10	10	0.11	0.146	LC-MS/MS

## Sheet: multiple spots
Spot #	Ratio (MTT/MPC)	p-value	Sprot ID	SP #	Sprot Description	Mr	pI	Matched Peptides	Score	Sequence coverage	Method	Remarks
3405	0.289	0.012	ACTB_MOUSE	P60710	Actin, cytoplasmic 1 - Mus musculus (Mouse)	42 kDa					LC-MS/MS
4313	0.493	0.009	ACTB_MOUSE	P60710	Actin, cytoplasmic 1 - Mus musculus (Mouse)	39446	5.78	10	213	0.19	LC-MS/MS
4403	0.651	0.001	ACTB_MOUSE	P60710	Actin, cytoplasmic 1 (Beta-actin)	41710	5.29	1	47	0.02
3002	0.375	0.02	RABP1_MOUSE	P62965	Cellular retinoic acid-binding protein 1	15582	5.3	5	353	0.32
3406	0.404	0.001	RABP1_MOUSE	P62965	Cellular retinoic acid-binding protein 1	15582	5.3	4	325	0.29
5812	0.599	0.023	DPYL3_MOUSE	Q62188	Dihydropyrimidinase-related protein 3 - Mus musculus (Mouse)	62 kDa					LC-MS/MS
5705	0.598	0.013	DPYL3_MOUSE	Q62188	Dihydropyrimidinase-related protein 3 (DRP-3)	61897	6.04	2	76	0.05
4020	21.967	0	FRIL1_MOUSE	P29391	Ferritin light chain 1 - Mus musculus (Mouse)	20685	5.66	22	372	0.56
4010	5.29	0.014	FRIL1_MOUSE	P29391	Ferritin light chain 1 (Ferritin L subunit 1)	20789	5.66	5	202	0.41
4019	8.876	0.001	FRIL1_MOUSE	P29391	Ferritin light chain 1 (Ferritin L subunit 1)	20789	5.66	3	76	0.24
6501	1.9458	0.00906926	PRDX6_MOUSE	O08709	Peroxiredoxin-6 - Mus musculus (Mouse)	25 kDa					LC-MS/MS
5103	0.481	0.005	PRDX6_MOUSE	O08709	Peroxiredoxin-6 (EC 1.11.1.15) (Antioxidant protein 2)	24855	5.71	4	320	0.21
6105	1.612	0.006	PRDX6_MOUSE	O08709	Peroxiredoxin-6 (EC 1.11.1.15) (Antioxidant protein 2)	24855	5.71	1	35	0.03
4020	21.967	0	SODC_MOUSE	P08228	Superoxide dismutase [Cu-Zn] - Mus musculus (Mouse)	15923	6.03	6	194	0.39
5020	2.752	0.017	SODC_MOUSE	P08228	Superoxide dismutase [Cu-Zn] (EC 1.15.1.1)	15933	6.02	4	170	0.31
