# Supplementary material for: Warburg Effect’s Manifestation in Aggressive Pheochromocytomas and Paragangliomas: Insights from a Mouse Cell Model Applied to Human Tumor Tissue
Source: PLoS One. 2012 Jul 31;7(7):e40949. doi: 10.1371/journal.pone.0040949 (PMC3409208; doi:10.1371/journal.pone.0040949)
Supplement: Table S2 — Peptide identification summary. Table listing the characteristics of detected peptides for each spot, including their sequences and database search specifics. (XLS) [file pone.0040949.s002.xls]

## Sheet: Sheet1
Supplementary Table II Peptide Identification Summary
Spot 30
PROF1_MOUSE	Profilin-1
MS/MS Spectra Source	Sequence	Prob	Mascot Ion score	Mascot Identity score	X! Tandem	NTT	Modifications	Observed m/z	Actual Mass	Charge	Delta PPM	Start	Stop	Other Proteins
TOF-TOF	(K)TFVSITPAEVGVLVGK(D)	0.95	52.71	28.6153	3.74473	2		1616.91	1615.91	1	-7.274	39	54
TOF-TOF	(R)DSLLQDGEFTMDLR(T)	0.94	42.48	29.196	1.69897	2		1639.76	1638.75	1	-2.975	76	89
Spot 1112
CBX1_MOUSE	Chromobox protein homolog 1
MS/MS Spectra Source	Sequence	Prob	Mascot Ion score	Mascot Identity score	X! Tandem	NTT	Modifications	Observed m/z	Actual Mass	Charge	Delta PPM	Start	Stop	Other Proteins
LCQ	(R)LTWHSYPSEDDDK(K)	0.95	30.65	35.6074	1.06048	2		531.552	1591.63	3	-29.23	168	180
LCQ	(K)NSDEADLVPAK(E)	0.95	50.6	35.6443	5.76955	2		579.944	1157.87	2	272.8	140	150
LCQ	(K)KVEEVLEEEEEEYVVEK(V)	0.95	21.45	33.9287	5.56864	2		703.865	2108.57	3	-206.2	9	25
LCQ	(K)cPQVVISFYEER(L)	0.95			5.49485	2	Pyro-cmC (-17), Carbamidomethyl (+57)	755.169	1508.32	2	-248	156	167
LCQ	(K)VEYLLK(W)	0.95	19.95	37.19	1.49485	2		764.27	763.263	1	-242.5	36	41
LCQ	(R)IIGATDSSGELMFLMK(W)	0.95	60.46	36.067	7.76955	2		856.979	1711.94	2	52.51	122	137
LCQ	(R)IIGATDSSGELmFLMK(W)	0.95	74.86	36.1268	7.10237	2	Oxidation (+16)	864.909	1727.8	2	-26.01	122	137
LCQ	(K)VEEVLEEEEEEYVVEK(V)	0.95	24.97	35.4258	3.4437	2		990.949	1979.88	2	-13.75	10	25
Spot 1112
HSPB8_MOUSE	Heat shock protein beta-8
MS/MS Spectra Source	Sequence	Prob	Mascot Ion score	Mascot Identity score	X! Tandem	NTT	Modifications	Observed m/z	Actual Mass	Charge	Delta PPM	Start	Stop	Other Proteins
LCQ	(R)LSSAWPGTLR(S)	0.95	32.03	36.8949		2		544.384	1086.75	2	156.7	56	65
LCQ	(R)LSSAWPGTLR(S)	0.95	32.07	37.074	1.4318	2		544.219	1086.42	2	-146.7	56	65
LCQ	(R)FGVPAEGR(S)	0.95	29.22	36.7256	2.67778	2		416.839	831.663	2	286.7	79	86
LCQ	(R)SPPPFPGEPWK(V)	0.95	32.32	34.5286		2		619.974	1237.93	2	257.8	87	97
LCQ	(R)SPPPFPGEPWK(V)	0.95	40.17	36.1658	2.52288	2		619.849	1237.68	2	55.99	87	97
LCQ	(K)DGYVEVSGK(H)	0.95	29.46	34.603	1.92082	2		953.25	952.243	1	-217.7	116	124
LCQ	(K)DGYVEVSGK(H)	0.95	60.38	34.5393	4.56864	2		477.124	952.233	2	-228.2	116	124
Spot 1120
1433Z_MOUSE	14-3-3 protein zeta/delta
MS/MS Spectra Source	Sequence	Prob	Mascot Ion score	Mascot Identity score	X! Tandem	NTT	Modifications	Observed m/z	Actual Mass	Charge	Delta PPM	Start	Stop	Other Proteins
TOF-TOF	(K)DSTLImQLLR(D)	0.95	31.66	30.8458	1.4437	2	Oxidation (+16)	1205.65	1204.64	1	-5.716	213	222
TOF-TOF	(K)FLIPNASQPESK(V)	0.95	53.69	30.2938	4.95861	2		1330.69	1329.68	1	-10.04	104	115
TOF-TOF	(K)SVTEQGAELSNEER(N)	0.95	123.42	29.5424	9.05552	2		1548.71	1547.7	1	-3.956	28	41
Spot 1619
NUCB1_MOUSE	Nucleobindin-1
MS/MS Spectra Source	Sequence	Prob	Mascot Ion score	Mascot Identity score	X! Tandem	NTT	Modifications	Observed m/z	Actual Mass	Charge	Delta PPM	Start	Stop	Other Proteins
LCQ	(R)YLQEVINVLETDGHFR(E)	0.95	39.93	34.8344	2.46852	2		645.258	1932.75	3	-116	53	68
LCQ	(K)LQAANAEDIK(S)	0.95	32.33	37.0114	1.88606	2		536.869	1071.72	2	155.3	71	80
LCQ	(K)LSQELDFVSHNVR(T)	0.95	40.18	34.764	3.45593	2		515.505	1543.49	3	-187.2	84	96
LCQ	(K)LSQELDFVSHNVR(T)	0.95	37.03	34.612	1.09152	2		772.659	1543.3	2	-310.2	84	96
LCQ	(R)YLESLGEEQR(K)	0.95	51.2	36.1204	3.45593	2		612.254	1222.49	2	-73.84	189	198
LCQ	(R)YLESLGEEQR(K)	0.95	35.95	34.5056	1.92082	2		612.559	1223.1	2	-394.6	189	198
LCQ	(K)VNVPGSQAQLK(E)	0.95	39.22	35.3681	6.4437	2		570.909	1139.8	2	151.4	218	228
LCQ	(R)LVTLEEFLASTQR(K)	0.95	33.53	35.172	3.48149	2		503.012	1506.01	3	135.1	310	322
LCQ	(K)TVEmSPAYTEEELKR(F)	0.95	32.19	34.1581	1.35655	2	Oxidation (+16)	600.462	1798.36	3	-269.9	334	348
LCQ	(R)FEEELAAR(E)	0.95	27.14	35.1108	1.72125	2		482.524	963.033	2	-449.6	349	356
LCQ	(R)FEEELAAR(E)	0.95	36.61	35.4033	4.27572	2		482.874	963.733	2	276.3	349	356
LCQ	(R)LSQETEALGR(S)	0.95	58.65	36.9975	2.07572	2		552.364	1102.71	2	136.6	367	376
LCQ	(R)ELQQAVLQmEQR(K)	0.95	38.12	34.6953	3.30103	2	Oxidation (+16)	497.085	1488.23	3	330.6	387	398
LCQ	(K)QQLQEQSAPPSKPDGQLQFR(A)	0.95	29.94	33.3866	2.95861	2		761.578	2281.71	3	-190.8	400	419
LCQ	(K)KVPEQPPELPQLDSQHL(-)	0.95	27.99	34.1296	2.88606	2		652.445	1954.31	3	151.6	443	459
Spot 1619
TBB5_MOUSE	Tubulin beta-5 chain
MS/MS Spectra Source	Sequence	Prob	Mascot Ion score	Mascot Identity score	X! Tandem	NTT	Modifications	Observed m/z	Actual Mass	Charge	Delta PPM	Start	Stop	Other Proteins
LCQ	(R)EIVHIQAGQcGNQIGAK(F)	0.95	45.91	34.3104	4.67778	2	Carbamidomethyl (+57)	608.505	1822.49	3	-233.5	3	19	TBB3_RAT,TBB3_MOUSE
LCQ	(R)EIVHIQAGQcGNQIGAK(F)	0.95	34.23	35.7019	3.34679	2	Carbamidomethyl (+57)	608.692	1823.05	3	73.55	3	19	TBB3_RAT,TBB3_MOUSE
LCQ	(R)ISVYYNEATGGK(Y)	0.95	62.47	34.915	3	2		651.509	1301	2	286.3	47	58
LCQ	(K)GHYTEGAELVDSVLDVVR(K)	0.95	26.66	34.4623	2.50864	2		653.588	1957.74	3	-118.4	104	121	TBB3_RAT,TBB3_MOUSE
LCQ	(K)GHYTEGAELVDSVLDVVR(K)	0.95	35.7	34.4373	2.5376	2		653.922	1958.74	3	-119.7	104	121	TBB3_RAT,TBB3_MOUSE
LCQ	(K)GHYTEGAELVDSVLDVVR(K)	0.95	83.94	33.8775	6.25181	2		980.269	1958.52	2	-232	104	121	TBB3_RAT,TBB3_MOUSE
LCQ	(R)IMNTFSVVPSPK(V)	0.95	69.29	34.8799	8	2		660.539	1319.06	2	278.1	163	174	TBB3_RAT,TBB3_MOUSE
LCQ	(R)ImNTFSVVPSPK(V)	0.95	40.12	35.2009	4.3279	2	Oxidation (+16)	668.484	1334.95	2	196.3	163	174	TBB3_RAT,TBB3_MOUSE
LCQ	(R)ImNTFSVVPSPK(V)	0.95	64.24	34.9651	4.63827	2	Oxidation (+16)	668.534	1335.05	2	271.1	163	174	TBB3_RAT,TBB3_MOUSE
LCQ	(R)FPGQLNADLR(K)	0.95	39.45	35.3631	2.36653	2		565.959	1129.9	2	278.1	242	251	TBB3_RAT,TBB3_MOUSE
LCQ	(R)FPGQLNADLR(K)	0.95	55.6	35.3403	2.10791	2		565.974	1129.93	2	304.7	242	251	TBB3_RAT,TBB3_MOUSE
LCQ	(R)FPGQLNADLR(K)	0.95	29.6	35.3263	1.38722	2		565.989	1129.96	2	331.2	242	251	TBB3_RAT,TBB3_MOUSE
LCQ	(K)LAVNmVPFPR(L)	0.95	45.8	36.3468	1.60206	2	Oxidation (+16)	580.414	1158.81	2	164.5	253	262	TBB3_RAT,TBB3_MOUSE
LCQ	(R)ALTVPELTQQVFDAK(N)	0.95	30.14	34.4932	8.5376	2		554.088	1659.24	3	213.6	283	297
LCQ	(K)EVDEQMLNVQNK(N)	0.95	24.54	36.1606	1.5376	2		482.978	1445.91	3	159.3	325	336
LCQ	(K)EVDEQMLNVQNK(N)	0.95	46.52	35.8984	2.92082	2		482.988	1445.94	3	180.1	325	336
LCQ	(K)EVDEQMLNVQNK(N)	0.95	31.72	35.2231	1.58503	2		483.008	1446	3	221.5	325	336
LCQ	(K)EVDEQMLNVQNK(N)	0.95	45.13	34.8841	3.07572	2		724.044	1446.07	2	269.9	325	336
LCQ	(K)EVDEQMLNVQNK(N)	0.95	63.01	35.088		2		724.239	1446.46	2	-153.5	325	336
LCQ	(K)TAVcDIPPR(G)	0.95	36.46	35.4851	3.95861	2	Carbamidomethyl (+57)	514.994	1027.97	2	447.5	351	359
LCQ	(K)mAVTFIGNSTAIQELFK(R)	0.95	29.38	34.3233	1.92082	2	Oxidation (+16)	629.471	1885.39	3	226.4	363	379
LCQ	(R)ISEQFTAmFR(R)	0.95	52.21	35.3958	3.39794	2	Oxidation (+16)	623.479	1244.94	2	286.3	381	390	TBB3_RAT,TBB3_MOUSE
Spot 1619
TBA1C_MOUSE	Tubulin alpha-1C chain
MS/MS Spectra Source	Sequence	Prob	Mascot Ion score	Mascot Identity score	X! Tandem	NTT	Modifications	Observed m/z	Actual Mass	Charge	Delta PPM	Start	Stop	Other Proteins
LCQ	(R)QLFHPEQLITGK(E)	0.95	32.22	34.9443	1.95861	2		471.018	1410.03	3	188.3	85	96
LCQ	(R)QLFHPEQLITGK(E)	0.95	21.45	35.0813	2.37675	2		706.004	1409.99	2	160	85	96
LCQ	(K)EIIDLVLDR(I)	0.95	59.56	35.5883	1.21467	2		543.419	1084.82	2	193.1	113	121
LCQ	(R)LISQIVSSITASLR(F)	0.95	51.8	36.2767	4.37675	2		496.541	1486.6	3	-181	230	243
LCQ	(R)LISQIVSSITASLR(F)	0.95	32.57	36.5533	1.65758	2		496.628	1486.86	3	-6.214	230	243
LCQ	(R)LISQIVSSITASLR(F)	0.95	38.76	36.4875	2.16115	2		496.635	1486.88	3	7.228	230	243
LCQ	(R)LISQIVSSITASLR(F)	0.95	65.71	34.8259	6.40894	2		744.619	1487.22	2	235.7	230	243
LCQ	(R)IHFPLATYAPVISAEK(A)	0.95	19.61	36.0184	4.03621	2		586.275	1755.8	3	-87.29	265	280
LCQ	(R)IHFPLATYAPVISAEK(A)	0.95	25.68	35.5388	2.04576	2		586.365	1756.07	3	66.39	265	280
LCQ	(K)YMAccLLYR(G)	0.95	32.49	35.9857	4.10237	2	Carbamidomethyl (+57), Carbamidomethyl (+57)	625.429	1248.84	2	237.9	312	320
LCQ	(K)YmAccLLYR(G)	0.95	32.08	34.9332	6.82391	2	Oxidation (+16), Carbamidomethyl (+57), Carbamidomethyl (+57)	633.174	1264.33	2	-164.1	312	320
LCQ	(K)YmAccLLYR(G)	0.95	20.61	36.1384	2.74473	2	Oxidation (+16), Carbamidomethyl (+57), Carbamidomethyl (+57)	633.414	1264.81	2	215.2	312	320
LCQ	(K)DVNAAIATIK(T)	0.95	62.85	37.4123	2.65758	2		508.224	1014.43	2	-136.2	327	336
LCQ	(K)DVNAAIATIK(T)	0.95	51.82	37.4123	2.3098	2		508.224	1014.43	2	-136.2	327	336
LCQ	(K)DVNAAIATIK(T)	0.95	46.76	37.4202	1.65758	2		508.319	1014.62	2	50.86	327	336
LCQ	(K)DVNAAIATIK(T)	0.95	25.18	36.3568	1.18709	2		1015.33	1014.32	1	-244.6	327	336
LCQ	(K)DVNAAIATIK(T)	0.95	22.31	37.1584	2.20066	2		1015.39	1014.38	1	-185.5	327	336
LCQ	(R)TIQFVDWcPTGFK(V)	0.95	30.78	35.4083	2.37675	2	Carbamidomethyl (+57)	799.819	1597.62	2	-85.96	340	352
LCQ	(K)VGINYQPPTVVPGGDLAK(V)	0.95	26.98	34.1913	3.39794	2		912.714	1823.41	2	239.5	353	370
LCQ	(R)AVcMLSNTTAIAEAWAR(L)	0.91	34.78	35.4444		2	Carbamidomethyl (+57)	622.598	1864.77	3	-68.14	374	390
LCQ	(K)FDLmYAK(R)	0.95	37.04	37.4241		2	Oxidation (+16)	452.164	902.313	2	-119.7	395	401
LCQ	(R)EDmAALEK(D)	0.93	35.11	36.7247		2	Oxidation (+16)	461.769	921.523	2	120.6	423	430
Spot 1619
2AAA_MOUSE	Serine/threonine-protein phosphatase 2A 65 kDa regulatory subunit A alpha isoform
MS/MS Spectra Source	Sequence	Prob	Mascot Ion score	Mascot Identity score	X! Tandem	NTT	Modifications	Observed m/z	Actual Mass	Charge	Delta PPM	Start	Stop	Other Proteins
LCQ	(R)LAGGDWFTSR(T)	0.95	33.63	35.4592	1.30103	2		555.389	1108.76	2	209.5	135	144
LCQ	(K)VLELDNVK(S)	0.95	39.1	35.7357		2		465.399	928.783	2	279.3	195	202
LCQ	(K)VLELDNVK(S)	0.95	33.08	35.5931	1.24413	2		465.479	928.943	2	451.3	195	202
LCQ	(K)SALASVImGLSPILGK(D)	0.95	33.84	36.4924	1.35655	2	Oxidation (+16)	524.935	1571.78	3	-71.95	343	358
LCQ	(K)SALASVIMGLSPILGK(D)	0.95	28.96	34.7349	1.4437	2		779.184	1556.35	2	290.1	343	358
LCQ	(K)SALASVImGLSPILGK(D)	0.95	30.53	34.7986	4.40894	2	Oxidation (+16)	787.184	1572.35	2	290.4	343	358
LCQ	(K)DNTIEHLLPLFLAQLK(D)	0.92	8.11	34.2259	3.26761	2		622.495	1864.46	3	223.3	359	374
LCQ	(K)VLAMSGDPNYLHR(M)	0.95	32.13	34.8273	2.92082	2		491.778	1472.31	3	-281.2	486	498
LCQ	(K)VLAmSGDPNYLHR(M)	0.95	39.2	35.54	2.56864	2	Oxidation (+16)	497.002	1487.98	3	177	486	498
LCQ	(K)HMLPTVLR(M)	0.95	22.17	34.3664	2.60206	2		483.964	965.913	2	377	520	527
LCQ	(K)HmLPTVLR(M)	0.93	19.12	34.1364	1.25964	2	Oxidation (+16)	491.959	981.903	2	365.9	520	527
LCQ	(R)MAGDPVANVR(F)	0.95	23.81	37.2868	1.37675	2		515.244	1028.47	2	-33.65	528	537
LCQ	(K)YFAQEALTVLSLA(-)	0.95	36.97	36.4601	2.67778	2		713.404	1424.79	2	26.34	577	589
Spot 1619
ATPB_MOUSE	ATP synthase subunit beta, mitochondrial
MS/MS Spectra Source	Sequence	Prob	Mascot Ion score	Mascot Identity score	X! Tandem	NTT	Modifications	Observed m/z	Actual Mass	Charge	Delta PPM	Start	Stop	Other Proteins
LCQ	(R)TIAmDGTEGLVR(G)	0.95	27.23	35.0569	4.37675	2	Oxidation (+16)	640.104	1278.19	2	-343	110	121
LCQ	(K)IPVGPETLGR(I)	0.95	38.13	35.7368	2.29243	2		520.364	1038.71	2	118.1	134	143
LCQ	(R)ImNVIGEPIDER(G)	0.95	47.75	35.8297	7.88606	2	Oxidation (+16)	701.474	1400.93	2	168	144	155
LCQ	(R)ImNVIGEPIDER(G)	0.95	53.02	35.4679		2	Oxidation (+16)	701.494	1400.97	2	196.5	144	155
LCQ	(R)ImNVIGEPIDER(G)	0.95	56.06	35.1215	5.92082	2	Oxidation (+16)	701.514	1401.01	2	225.1	144	155
LCQ	(K)IGLFGGAGVGK(T)	0.95	46.89	37.5343	2.88606	2		488.304	974.593	2	38.49	202	212
LCQ	(K)TVLIMELINNVAK(A)	0.95	35.05	34.9457	4.4437	2		729.539	1457.06	2	157.9	213	225
LCQ	(R)FTQAGSEVSALLGR(I)	0.95	98.96	34.5969	13.8239	2		718.664	1435.31	2	-304.1	311	324
LCQ	(R)ImDPNIVGNEHYDVAR(G)	0.95	25.55	34.0278	1.13077	2	Oxidation (+16)	620.452	1858.33	3	249.9	407	422
Spot 1619
VIME_MOUSE	Vimentin
MS/MS Spectra Source	Sequence	Prob	Mascot Ion score	Mascot Identity score	X! Tandem	NTT	Modifications	Observed m/z	Actual Mass	Charge	Delta PPM	Start	Stop	Other Proteins
LCQ	(K)VELQELNDR(F)	0.95	33.94	37.0398	1.31876	2		558.289	1114.56	2	0.6759	105	113
LCQ	(K)VELQELNDR(F)	0.95	62.81	35.9945	1.63827	2		558.419	1114.82	2	233.7	105	113
LCQ	(K)ILLAELEQLK(G)	0.95	56.79	36.3327	3.82391	2		585.344	1168.67	2	-29.28	130	139
LCQ	(R)EEAESTLQSFR(Q)	0.95	57.41	36.1721	2.22915	2		648.839	1295.66	2	48.86	197	207
LCQ	(R)EEAESTLQSFR(Q)	0.95	34.03	34.4028		2		649.019	1296.02	2	326.4	197	207
LCQ	(K)NLQEAEEWYK(S)	0.95	32.48	35.9006	4.284	2		655.429	1308.84	2	186.3	283	292
LCQ	(R)QVQSLTcEVDALK(G)	0.95	45.24	35.0651	1.52288	2	Carbamidomethyl (+57)	745.764	1489.51	2	-155.7	322	334
Spot 2411
STRAP_MOUSE	Serine-threonine kinase receptor-associated protein
MS/MS Spectra Source	Sequence	Prob	Mascot Ion score	Mascot Identity score	X! Tandem	NTT	Modifications	Observed m/z	Actual Mass	Charge	Delta PPM	Start	Stop	Other Proteins
LCQ	(R)QGDTGDWIGTFLGHK(G)	0.95	28.48	34.7886	2.58503	2		544.808	1631.4	3	-229.3	45	59
LCQ	(K)GAVWGATLNK(D)	0.95	42.1	37.5686	3.284	2		508.789	1015.56	2	17.27	60	69
LCQ	(K)GAVWGATLNK(D)	0.95	42.52	37.3384	4.79588	2		508.854	1015.69	2	145.1	60	69
LCQ	(K)GAVWGATLNK(D)	0.95	42.04	37.0226	5.0655	2		508.874	1015.73	2	184.5	60	69
LCQ	(K)VWDAVSGDELMTLAHK(H)	0.95	33.14	34.5194	3.65758	2		591.505	1771.49	3	-209.5	85	100
LCQ	(R)IYDLNKPEAEPK(E)	0.95	26.34	36.6755	1.72125	2		473.252	1416.73	3	0.08775	126	137
LCQ	(K)EISGHTSGIK(K)	0.95	42.09	36.9723		2		514.834	1027.65	2	119.3	138	147
LCQ	(K)ALWcSDDK(Q)	0.95	30.89	34.8558	1.46852	2	Carbamidomethyl (+57)	497.599	993.183	2	-241.4	149	156
LCQ	(R)LWDHATmTEVK(S)	0.95	26.05	35.1121	1.52288	2	Oxidation (+16)	449.702	1346.08	3	333.3	168	178
LCQ	(K)EFLVAGGEDFK(L)	0.95	36.31	34.748	1.42022	2		606.469	1210.92	2	276.9	236	246
LCQ	(K)YDYNSGEELESYK(G)	0.95	78.29	36.0703	5.85387	2		798.889	1595.76	2	62.6	250	262
LCQ	(K)GHFGPIHcVR(F)	0.95	27.65	34.748	2.76955	2	Carbamidomethyl (+57)	590.489	1178.96	2	327	263	272
LCQ	(R)FSPDGELYASGSEDGTLR(L)	0.95	35.03	35.7194	6.40894	2		634.298	1899.87	3	12.55	273	290
LCQ	(R)LWQTVVGK(T)	0.95	43.24	36.2511	1.39794	2		465.884	929.753	2	235.5	291	298
LCQ	(R)LWQTVVGK(T)	0.95	37.5	36.2511		2		465.884	929.753	2	235.5	291	298
LCQ	(R)LWQTVVGK(T)	0.95	38.51	35.9748	1.63827	2		465.904	929.793	2	278.4	291	298
LCQ	(K)TYGLWK(C)	0.95	26.88	35.4469	1.18709	2		767.28	766.273	1	-167.8	299	304
LCQ	(K)cVLPEEDSGELAKPK(I)	0.95	26.16	34.4545	2.48149	2	Carbamidomethyl (+57)	558.088	1671.24	3	253.5	305	319
LCQ	(K)cVLPEEDSGELAKPK(I)	0.95	44.8	35.5823	2.69897	2	Carbamidomethyl (+57)	558.231	1671.67	3	-88.98	305	319
Spot 2411
TBB5_MOUSE	Tubulin beta-5 chain
MS/MS Spectra Source	Sequence	Prob	Mascot Ion score	Mascot Identity score	X! Tandem	NTT	Modifications	Observed m/z	Actual Mass	Charge	Delta PPM	Start	Stop	Other Proteins
LCQ	(R)ImNTFSVVPSPK(V)	0.95	40.23	36.1374	3.04096	2	Oxidation (+16)	668.439	1334.86	2	128.9	163	174	TBB3_RAT,TBB3_MOUSE
LCQ	(R)ImNTFSVVPSPK(V)	0.95	59.4	35.0542	5.56864	2	Oxidation (+16)	668.499	1334.98	2	218.7	163	174	TBB3_RAT,TBB3_MOUSE
LCQ	(R)ImNTFSVVPSPK(V)	0.95	36.45	34.9955	2.79588	2	Oxidation (+16)	668.509	1335	2	233.7	163	174	TBB3_RAT,TBB3_MOUSE
LCQ	(R)FPGQLNADLR(K)	0.95	43.44	36.3134	1.55284	2		565.704	1129.39	2	-172.9	242	251	TBB3_RAT,TBB3_MOUSE
LCQ	(R)FPGQLNADLR(K)	0.95	44.61	35.3757	1.72125	2		565.954	1129.89	2	269.3	242	251	TBB3_RAT,TBB3_MOUSE
LCQ	(K)LAVNmVPFPR(L)	0.95	43.04	36.894	7.01323	2	Oxidation (+16)	580.379	1158.74	2	104.1	253	262	TBB3_RAT,TBB3_MOUSE
LCQ	(K)LAVNmVPFPR(L)	0.95	42.64	35.3314	3.95861	2	Oxidation (+16)	580.584	1159.15	2	-406.8	253	262	TBB3_RAT,TBB3_MOUSE
LCQ	(R)LHFFMPGFAPLTSR(G)	0.95	28.19	34.6015	2.65758	2		541.055	1620.14	3	193.9	263	276
LCQ	(R)LHFFmPGFAPLTSR(G)	0.95	30.19	36.1909	2.72125	2	Oxidation (+16)	546.308	1635.9	3	48.53	263	276
LCQ	(R)ALTVPELTQQVFDAK(N)	0.95	42.01	34.8116	3.69897	2		554.198	1659.57	3	-191.6	283	297
LCQ	(K)EVDEQmLNVQNK(N)	0.95	44.44	36.3538	3.79588	2	Oxidation (+16)	732.434	1462.85	2	118.1	325	336
LCQ	(K)TAVcDIPPR(G)	0.95	47.95	36.4147	2.61979	2	Carbamidomethyl (+57)	514.879	1027.74	2	224	351	359
LCQ	(K)mAVTFIGNSTAIQELFK(R)	0.95	40.6	34.3249	3.58503	2	Oxidation (+16)	629.501	1885.48	3	-257.5	363	379
LCQ	(K)mAVTFIGNSTAIQELFK(R)	0.95	61.7	34.3409	3.65758	2	Oxidation (+16)	943.789	1885.56	2	-215	363	379
LCQ	(R)ISEQFTAmFR(R)	0.95	46.63	36.1215	3.26761	2	Oxidation (+16)	623.439	1244.86	2	222.1	381	390	TBB3_RAT,TBB3_MOUSE
Spot 2411
GALK1_MOUSE	Galactokinase
MS/MS Spectra Source	Sequence	Prob	Mascot Ion score	Mascot Identity score	X! Tandem	NTT	Modifications	Observed m/z	Actual Mass	Charge	Delta PPM	Start	Stop	Other Proteins
LCQ	(R)VEELLAEAR(R)	0.95	53.37	36.9897	2.5376	2		515.204	1028.39	2	-153	9	17
LCQ	(R)VEELLAEAR(R)	0.95	55.09	37.2787		2		515.239	1028.46	2	-85.04	9	17
LCQ	(R)VEELLAEAR(R)	0.95	57.98	37.2884		2		515.264	1028.51	2	-36.47	9	17
LCQ	(R)TDGLVSLLTTSK(D)	0.95	40.87	36.9249	2.95861	2		617.839	1233.66	2	-15.51	68	79
LCQ	(K)GYALLIDcR(S)	0.95	49.18	36.3528	2.92082	2	Carbamidomethyl (+57)	540.849	1079.68	2	128.8	195	203
LCQ	(R)SLETSLVPLSDPK(L)	0.95	37.36	35.8749	2.92082	2		693.269	1384.52	2	-160.5	204	216
LCQ	(K)LAVLITNSNVR(H)	0.95	45.28	35.9857	9.22915	2		600.229	1198.44	2	-217.3	217	227
LCQ	(K)LAVLITNSNVR(H)	0.95	53.03	36.6614	2.5376	2		600.264	1198.51	2	-158.9	217	227
LCQ	(K)LAVLITNSNVR(H)	0.95	48.35	35.1943	10.3468	2		600.489	1198.96	2	216.1	217	227
LCQ	(R)RQcEEVAQALGK(E)	0.95	33.04	36.0379	7.95861	2	Carbamidomethyl (+57)	694.959	1387.9	2	154.6	240	251
LCQ	(R)QcEEVAQALGK(E)	0.95	78.56	36.9214	2.11919	2	Carbamidomethyl (+57)	616.864	1231.71	2	102.1	241	251
LCQ	(R)LmVESHYSLR(D)	0.95	25.62	34.9038	1.13668	2	Oxidation (+16)	417.718	1250.13	3	-385.6	305	314
Spot 2411
IF2A_MOUSE	Eukaryotic translation initiation factor 2 subunit 1
MS/MS Spectra Source	Sequence	Prob	Mascot Ion score	Mascot Identity score	X! Tandem	NTT	Modifications	Observed m/z	Actual Mass	Charge	Delta PPM	Start	Stop	Other Proteins
LCQ	(R)TAWVFDDK(Y)	0.95	31.34	36.1962	3.13668	2		491.259	980.503	2	43.05	134	141
LCQ	(R)EVLINNINR(R)	0.95	51.56	35.293		2		542.929	1083.84	2	220.4	174	182
LCQ	(R)EVLINNINR(R)	0.95	37.43	35.0447	2.11351	2		542.959	1083.9	2	275.6	174	182
LCQ	(R)GVFNVQMEPK(V)	0.95	38.12	36.8547		2		574.814	1147.61	2	37.48	267	276
LCQ	(R)HVAEVLEYTK(D)	0.95	30.21	36.9504	6.82391	2		594.774	1187.53	2	-72.31	114	123
LCQ	(K)DEQLESLFQR(T)	0.95	54.82	36.6969	4.05061	2		632.869	1263.72	2	89.39	124	133
LCQ	(K)VVTDTDETELAR(Q)	0.95	65.38	34.915	4.13077	2		674.999	1347.98	2	245.2	277	288
LCQ	(K)GYIDLSK(R)	0.95	16.22	35.904	2.3279	2		795.27	794.263	1	-194.7	81	87
Spot 2612
CH60_MOUSE	60 kDa heat shock protein, mitochondrial
MS/MS Spectra Source	Sequence	Prob	Mascot Ion score	Mascot Identity score	X! Tandem	NTT	Modifications	Observed m/z	Actual Mass	Charge	Delta PPM	Start	Stop	Other Proteins
TOF-TOF	(K)ISSVQSIVPALEIANAHR(K)	0.95	102.04	27.5967	8.07058	2		1905.06	1904.05	1	2.398	251	268
TOF-TOF	(R)AAVEEGIVLGGGcALLR(C)	0.95	108.24	28.8593	9.4437	2	Carbamidomethyl (+57)	1684.91	1683.9	1	1.064	430	446
Spot 2710
HNRPK_MOUSE	Heterogeneous nuclear ribonucleoprotein K
MS/MS Spectra Source	Sequence	Prob	Mascot Ion score	Mascot Identity score	X! Tandem	NTT	Modifications	Observed m/z	Actual Mass	Charge	Delta PPM	Start	Stop	Other Proteins
TOF-TOF	(K)RPAEDMEEEQAFK(R)	0.95	110.58	28.8874	7.17393	2		1579.7	1578.69	1	-6.59	22	34
TOF-TOF	(K)RPAEDmEEEQAFK(R)	0.95	47.57	27.7525	2.79588	2	Oxidation (+16)	1595.69	1594.68	1	-5.863	22	34
TOF-TOF	(K)GSDFDcELR(L)	0.95	68.45	28.651	4.16115	2	Carbamidomethyl (+57)	1098.45	1097.44	1	-5.503	140	148
TOF-TOF	(R)NLPLPPPPPPR(G)	0.95	74.09	30.3262	7.18046	2		1194.69	1193.68	1	-6.693	306	316
Spot 3002
RABP1_MOUSE	Cellular retinoic acid-binding protein 1
MS/MS Spectra Source	Sequence	Prob	Mascot Ion score	Mascot Identity score	X! Tandem	NTT	Modifications	Observed m/z	Actual Mass	Charge	Delta PPM	Start	Stop	Other Proteins
TOF-TOF	(M)PNFAGTWK(M)	0.95	51.95	31.3799	3.42022	1		920.461	919.454	1	-1.349	2	9
TOF-TOF	(R)KVAVAAASKPHVEIR(Q)	0.95	32.44	27.5967	6.11919	2		1575.93	1574.93	1	-0.2861	31	45
TOF-TOF	(K)VAVAAASKPHVEIR(Q)	0.95	87.32	29.4448	10.3872	2		1447.83	1446.82	1	-4.085	32	45
TOF-TOF	(R)QDGDQFYIK(T)	0.95	65.09	30.0647	5.04096	2		1113.52	1112.51	1	-4.919	46	54
TOF-TOF	(K)VGEGFEEETVDGR(K)	0.95	116.03	28.7274	9.56864	2		1423.62	1422.61	1	-8.373	68	80
Spot 3006
KAD1_MOUSE	Adenylate kinase isoenzyme 1
MS/MS Spectra Source	Sequence	Prob	Mascot Ion score	Mascot Identity score	X! Tandem	NTT	Modifications	Observed m/z	Actual Mass	Charge	Delta PPM	Start	Stop	Other Proteins
LCQ	(K)IIFVVGGPGSGK(G)	0.95	69.86	35.3757	5.55284	2		565.954	1129.89	2	214.8	10	21
LCQ	(K)YGYTHLSTGDLLR(A)	0.95	36.56	34.3743	3.85387	2		499.478	1495.41	3	-225.1	32	44
LCQ	(K)VDSSNGFLIDGYPR(E)	0.95	43.6	34.6464	3.25964	2		770.644	1539.27	2	-303	84	97
LCQ	(R)VDDNEETIK(K)	0.95	22.78	37.1933	2.67778	2		531.784	1061.55	2	61.04	139	147
TOF-TOF	(K)YGYTHLSTGDLLR(A)	0.95	77.19	29.722	4.1549	2		1495.76	1494.75	1	5.385	32	44
Spot 3007
ATP5H_MOUSE	ATP synthase subunit d, mitochondrial
MS/MS Spectra Source	Sequence	Prob	Mascot Ion score	Mascot Identity score	X! Tandem	NTT	Modifications	Observed m/z	Actual Mass	Charge	Delta PPM	Start	Stop	Other Proteins
TOF-TOF	(K)SWNETFHAR(L)	0.95	57.11	30.5805	4.00436	2		1147.52	1146.51	1	-9.277	33	41
TOF-TOF	(K)YTALVDQEEKEDVK(S)	0.95	82.26	29.4151	5	2		1666.8	1665.8	1	-7.587	86	99
TOF-TOF	(K)ScAEFVSGSQLR(I)	0.95	86.41	29.7772	6.22915	2	Carbamidomethyl (+57)	1340.62	1339.61	1	-7.095	100	111
Spot 3405
QCR1_MOUSE	Cytochrome b-c1 complex subunit 1, mitochondrial
MS/MS Spectra Source	Sequence	Prob	Mascot Ion score	Mascot Identity score	X! Tandem	NTT	Modifications	Observed m/z	Actual Mass	Charge	Delta PPM	Start	Stop	Other Proteins
LCQ	(K)NNGAGYFLEHLAFK(G)	0.95	21.61	34.442	2.88606	2		527.818	1580.43	3	-220.3	86	99
LCQ	(K)EVESIGAHLNAYSTR(E)	0.95	25.2	35.5799	1.69897	2		549.688	1646.04	3	143.7	112	126
LCQ	(R)EHTAYLIK(A)	0.95	38.14	35.9384	2.69897	2		487.904	973.793	2	276.3	127	134
LCQ	(K)VVELLADIVQNSSLEDSQIEK(E)	0.95	68.68	33.941	9.17393	2		777.168	2328.48	3	118.7	143	163
LCQ	(K)VVELLADIVQNSSLEDSQIEK(E)	0.95	41.53	34.1347	3.02687	2		777.305	2328.89	3	-135.7	143	163
LCQ	(K)VVELLADIVQNSSLEDSQIEK(E)	0.95	79.31	34.1263	7.1549	2		1164.96	2327.9	2	-130.3	143	163
LCQ	(R)TDLTDYLNR(N)	0.95	48.76	35.6808	2.74473	2		555.874	1109.73	2	177.6	214	222
LCQ	(R)MVLAAAGGVEHQQLLDLAQK(H)	0.95	63.86	34.3505	5.01773	2		698.271	2091.79	3	-155.3	229	248
LCQ	(R)mVLAAAGGVEHQQLLDLAQK(H)	0.95	40.63	33.8435	7.24413	2	Oxidation (+16)	703.545	2107.61	3	-237.1	229	248
LCQ	(R)mVLAAAGGVEHQQLLDLAQK(H)	0.95	59.28	35.3415	5	2	Oxidation (+16)	1054.6	2107.18	2	34.55	229	248
LCQ	(R)VYEEDAVPGLTPcR(F)	0.95	34.18	35.6336	2.16115	2	Carbamidomethyl (+57)	536.011	1605.01	3	163.2	256	269
LCQ	(R)VYEEDAVPGLTPcR(F)	0.95	37.39	34.6967	3.19382	2	Carbamidomethyl (+57)	536.045	1605.11	3	225.4	256	269
LCQ	(R)VYEEDAVPGLTPcR(F)	0.95	28.39	36.2675	2.18709	2	Carbamidomethyl (+57)	803.454	1604.89	2	88.48	256	269
LCQ	(R)VYEEDAVPGLTPcR(F)	0.95	27.71	35.9583	3.85387	2	Carbamidomethyl (+57)	803.494	1604.97	2	138.3	256	269
LCQ	(R)FTGSEIR(H)	0.95	27.13	36.0141	1.67778	2		405.254	808.493	2	104.7	270	276
LCQ	(R)LcTSATESEVTR(G)	0.95	40.5	35.6396	4.85387	2	Carbamidomethyl (+57)	677.454	1352.89	2	198.3	379	390
LCQ	(R)NALVSHLDGTTPVcEDIGR(S)	0.95	59.95	33.7236	6.36653	2	Carbamidomethyl (+57)	1027.75	2053.49	2	-243.4	397	415
LCQ	(R)SLLTYGR(R)	0.95	23.02	35.8591	1.5376	2		405.149	808.283	2	-199.7	416	422
LCQ	(R)SLLTYGR(R)	0.95	31.32	35.9726	1.55284	2		405.164	808.313	2	-162.7	416	422
LCQ	(R)RIPLAEWESR(I)	0.95	41.1	36.1437	13.2596	2		419.615	1255.82	3	123.6	423	432
LCQ	(R)RIPLAEWESR(I)	0.95	29.66	35.2504	4.1549	2		628.974	1255.93	2	211.1	423	432
LCQ	(R)RIPLAEWESR(I)	0.95	21.86	34.9803	4.09691	2		629.094	1256.17	2	-395.6	423	432
LCQ	(R)IQEVDAQmLR(D)	0.95	25.8	35.2114	3	2	Oxidation (+16)	407.005	1217.99	3	315.9	433	442
LCQ	(R)IQEVDAQMLR(D)	0.95	50.87	36.8368	12.0132	2		601.754	1201.49	2	-99.75	433	442
LCQ	(R)IQEVDAQMLR(D)	0.95	30.42	36.3579	1.40894	2		1202.45	1201.44	1	-141.3	433	442
LCQ	(R)IQEVDAQMLR(D)	0.95	22.86	36.8368	2.95861	2		1202.5	1201.49	1	-99.75	433	442
LCQ	(R)SGMFWLR(-)	0.95	34.18	35.2205	2.61979	2		448.834	895.653	2	240.1	473	479
LCQ	(R)SGmFWLR(-)	0.95	43.41	34.2308		2	Oxidation (+16)	456.584	911.153	2	-306.6	473	479
LCQ	(R)SGmFWLR(-)	0.95	41.15	34.4576	1.5376	2	Oxidation (+16)	456.614	911.213	2	-240.8	473	479
LCQ	(R)SGmFWLR(-)	0.95	41.03	34.7784	1.52288	2	Oxidation (+16)	456.874	911.733	2	329.1	473	479
TOF-TOF	(R)RIPLAEWESR(I)	0.95	32.63	26.561	1	2		1256.82	1255.82	1	117.6	423	432
Spot 3405
IF4A1_MOUSE	Eukaryotic initiation factor 4A-I
MS/MS Spectra Source	Sequence	Prob	Mascot Ion score	Mascot Identity score	X! Tandem	NTT	Modifications	Observed m/z	Actual Mass	Charge	Delta PPM	Start	Stop	Other Proteins
LCQ	(K)GYDVIAQAQSGTGK(T)	0.95	78.6	34.8728	4.79588	2		697.674	1393.33	2	-251.9	69	82
LCQ	(K)GYDVIAQAQSGTGK(T)	0.95	103.03	36.4385	4.56864	2		697.909	1393.8	2	85.14	69	82
LCQ	(K)GYDVIAQAQSGTGK(T)	0.95	91.67	35.8838	8.18046	2		697.954	1393.89	2	149.7	69	82
LCQ	(K)ATQALVLAPTR(E)	0.95	53.03	36.3236	1.92082	2		570.829	1139.64	2	-20.73	100	110
LCQ	(K)ATQALVLAPTR(E)	0.95	62.96	34.8897	1.95861	2		570.939	1139.86	2	172.1	100	110
LCQ	(R)ELAQQIQK(V)	0.95	36.21	36.7043	1.38722	2		479.354	956.693	2	170.7	111	118
LCQ	(K)LQmEAPHIIVGTPGR(V)	0.95	32.71	34.8686	4.65758	2	Oxidation (+16)	545.702	1634.08	3	135.4	147	161
LCQ	(R)VFDmLNR(R)	0.95	27.94	35.0284	2.1549	2	Oxidation (+16)	455.844	909.673	2	257.9	162	168
LCQ	(R)KVDWLTEK(M)	0.95	33.39	35.5907	2.48149	2		510.004	1017.99	2	434.8	284	291
LCQ	(R)KGVAINMVTEEDKR(T)	0.95	28.23	36.0938	4.25964	2		530.908	1589.7	3	-78.25	369	382
Spot 3405
ACTB_MOUSE	Actin, cytoplasmic 1
MS/MS Spectra Source	Sequence	Prob	Mascot Ion score	Mascot Identity score	X! Tandem	NTT	Modifications	Observed m/z	Actual Mass	Charge	Delta PPM	Start	Stop	Other Proteins
LCQ	(K)AGFAGDDAPR(A)	0.95	45.8	37.4468	3.26761	2		488.749	975.483	2	42.55	19	28
LCQ	(R)DLTDYLMK(I)	0.95	29.62	36.1055	3.02687	2		499.234	996.453	2	-23.88	184	191	ACTBL_MOUSE
LCQ	(R)GYSFTTTAER(E)	0.95	47.38	35.9748		2		566.694	1131.37	2	-129.8	197	206
LCQ	(R)GYSFTTTAER(E)	0.95	34.07	36.8115	3.58503	2		567.364	1132.71	2	167.9	197	206
LCQ	(K)SYELPDGQVITIGNER(F)	0.95	53.14	34.2911	9.52288	2		597.525	1789.55	3	-185.5	239	254	ACTBL_MOUSE
LCQ	(K)SYELPDGQVITIGNER(F)	0.95	30.98	35.4407	3.20761	2		896.049	1790.08	2	110.5	239	254	ACTBL_MOUSE
LCQ	(K)EITALAPSTmK(I)	0.95	33.21	35.2879	2.79588	2	Oxidation (+16)	589.129	1176.24	2	-308.7	316	326
LCQ	(K)QEYDESGPSIVHR(K)	0.95	47.73	35.027	2.06048	2		506.358	1516.05	3	235.5	360	372
Spot 3405
EIF3F_MOUSE	Eukaryotic translation initiation factor 3 subunit F
MS/MS Spectra Source	Sequence	Prob	Mascot Ion score	Mascot Identity score	X! Tandem	NTT	Modifications	Observed m/z	Actual Mass	Charge	Delta PPM	Start	Stop	Other Proteins
LCQ	(R)VIGTLLGTVDK(H)	0.95	42.71	35.2776	4.92082	2		558.479	1114.94	2	253.3	120	130
LCQ	(R)IGVDLImK(T)	0.95	40.46	37.62	3.50864	2	Oxidation (+16)	452.774	903.533	2	24.92	251	258
LCQ	(R)IGVDLImK(T)	0.95	57.9	37.62	3.58503	2	Oxidation (+16)	452.764	903.513	2	2.807	251	258
LCQ	(R)VIGLSSDLQQVGGASAR(I)	0.95	47.36	34.979	2.82391	2		553.542	1657.6	3	-168.6	266	282
LCQ	(R)FLmSLVNQVPK(I)	0.95	44.01	35.1455	4.34679	2	Oxidation (+16)	646.479	1290.94	2	187.3	311	321
Spot 3406
RABP1_MOUSE	Cellular retinoic acid-binding protein 1
MS/MS Spectra Source	Sequence	Prob	Mascot Ion score	Mascot Identity score	X! Tandem	NTT	Modifications	Observed m/z	Actual Mass	Charge	Delta PPM	Start	Stop	Other Proteins
LCQ	(R)SSENFDELLK(A)	0.95	73.84	30.2078	6.92082	2		1181.57	1180.57	1	3.148	12	21
LCQ	(K)ALGVNAMLR(K)	0.95	58.45	31.7348	2.88606	2		944.535	943.528	1	0.9275	22	30
LCQ	(R)QDGDQFYIK(T)	0.95	72	30.086	5.06048	2		1113.52	1112.52	1	0.8918	46	54
LCQ	(K)VGEGFEEETVDGR(K)	0.95	125.59	28.9597	8.23657	2		1423.63	1422.63	1	0.5444	68	80
LCQ	(K)IHcTQTLLEGDGPK(T)	0.95	96.4	29.5328	11.3188	2	Carbamidomethyl (+57)	1568.77	1567.76	1	-1.986	94	107
Spot 3709
HSP72_MOUSE	Heat shock-related 70 kDa protein 2
MS/MS Spectra Source	Sequence	Prob	Mascot Ion score	Mascot Identity score	X! Tandem	NTT	Modifications	Observed m/z	Actual Mass	Charge	Delta PPM	Start	Stop	Other Proteins
TOF-TOF	(R)TTPSYVAFTDTER(L)	0.95	75.63	29.5134	4.29243	2		1487.69	1486.68	1	-7.022	37	49
TOF-TOF	(K)STAGDTHLGGEDFDNR(M)	0.95	92.42	27.3159	6.88606	2		1691.72	1690.71	1	-5.938	221	236
TOF-TOF	(R)FEELNADLFR(G)	0.95	62.89	29.9344	4.25964	2		1253.61	1252.6	1	-8.811	302	311
Spot 3718
GRP75_MOUSE	Stress-70 protein, mitochondrial
MS/MS Spectra Source	Sequence	Prob	Mascot Ion score	Mascot Identity score	X! Tandem	NTT	Modifications	Observed	Actual Mass	Charge	Delta PPM	Start	Stop	Other Proteins
TOF-TOF	(R)TTPSVVAFTADGER(L)	0.2	18.81	29.5856		2		1450.7	1449.69	1	-14.09	86	99
TOF-TOF	(K)LLGQFTLIGIPPAPR(G)	0.95	53.07	27.4273	2.33724	2		1592.92	1591.92	1	-18.42	499	513
Spot 3718
VATA_MOUSE	V-type proton ATPase catalytic subunit A
MS/MS Spectra Source	Sequence	Prob	Mascot Ion score	Mascot Identity score	X! Tandem	NTT	Modifications	Observed	Actual Mass	Charge	Delta PPM	Start	Stop	Other Proteins
TOF-TOF	(K)HFTEFVPLR(T)	0.95	43.18	31.1494	1.65758	2		1145.59	1144.59	1	-15.32	468	476
Spot 4004
H2B1B_MOUSE	Histone H2B type 1-B
MS/MS Spectra Source	Sequence	Prob	Mascot Ion score	Mascot Identity score	X! Tandem	NTT	Modifications	Observed m/z	Actual Mass	Charge	Delta PPM	Start	Stop	Other Proteins
TOF-TOF	(R)LLLPGELAK(H)	0.95	43.86	29.3146	4.284	2		953.6	952.592	1	-3.814	101	109
Spot 4004
MGNR_MOUSE	Protein mago nashi homolog 1 related
MS/MS Spectra Source	Sequence	Prob	Mascot Ion score	Mascot Identity score	X! Tandem	NTT	Modifications	Observed m/z	Actual Mass	Charge	Delta PPM	Start	Stop	Other Proteins
TOF-TOF	(R)VFYYLVQDLK(C)	0.95	50.58	30.3181	4.08619	2		1287.7	1286.7	1	3.255	121	130
Spot 4005
STMN1_MOUSE	Stathmin
MS/MS Spectra Source	Sequence	Prob	Mascot Ion score	Mascot Identity score	X! Tandem	NTT	Modifications	Observed m/z	Actual Mass	Charge	Delta PPM	Start	Stop	Other Proteins
LCQ	(R)ASGQAFELILSPR(S)	0.95	34.58	36.6172	3.72125	2		694.854	1387.69	2	-38.41	15	27
LCQ	(R)ASGQAFELILSPR(S)	0.95	51.5	35.012	5.65758	2		695.054	1388.09	2	249.6	15	27
LCQ	(R)ASGQAFELILSPR(S)	0.95	60.32	35.0092	5.4437	2		695.074	1388.13	2	278.3	15	27
LCQ	(R)SKESVPDFPLSPPK(K)	0.95	40.03	34.5225	4.60206	2		510.068	1527.18	3	251.6	28	41
LCQ	(R)SKESVPDFPLSPPK(K)	0.95	26.33	34.9066	4.25964	2		510.182	1527.52	3	-182.1	28	41
LCQ	(R)SKESVPDFPLSPPK(K)	0.95	47.61	34.5194	2.67778	2		764.614	1527.21	2	271.2	28	41
LCQ	(K)DLSLEEIQK(K)	0.95	37.02	35.4419	3.20066	2		537.964	1073.91	2	327.5	44	52
LCQ	(K)DLSLEEIQK(K)	0.95	33.34	36.6801	1.19382	2		1074.38	1073.37	1	-174.9	44	52
LCQ	(K)DLSLEEIQK(K)	0.95	24.62	37.18	4.67778	2		1074.43	1073.42	1	-128.4	44	52
LCQ	(K)KLEAAEER(R)	0.95	45.87	37.2452	3.67778	2		473.349	944.683	2	200.9	53	60
LCQ	(K)KLEAAEER(R)	0.95	28.26	37.5967	1.02228	2		945.41	944.403	1	-95.25	53	60
LCQ	(R)KSHEAEVLK(Q)	0.95	33.91	35.6134	15.5686	2		520.869	1039.72	2	150.3	62	70
LCQ	(K)SHEAEVLK(Q)	0.95	28.98	36.081	2.95861	2		456.754	911.493	2	23.51	63	70
LCQ	(K)AIEENNNFSK(M)	0.95	39.14	35.1041	4.33724	2		583.439	1164.86	2	275.9	86	95
LCQ	(K)DKHVEEVR(K)	0.95	28.74	34.8373	1.58503	2		506.394	1010.77	2	255.1	127	134
TOF-TOF	(R)ASGQAFELILSPR(S)	0.95	89.33	30.3302	7.67778	2		1388.75	1387.74	1	-1.442	15	27
TOF-TOF	(K)ESVPDFPLSPPK(K)	0.95	61.1	30.2653	6.29243	2		1312.67	1311.66	1	-7.221	30	41
TOF-TOF	(K)DLSLEEIQK(K)	0.95	57.71	31.3001	4.79588	2		1074.56	1073.55	1	-7.34	44	52
Spot 4010
FRIL1_MOUSE	Ferritin light chain 1
MS/MS Spectra Source	Sequence	Prob	Mascot Ion score	Mascot Identity score	X! Tandem	NTT	Modifications	Observed m/z	Actual Mass	Charge	Delta PPM	Start	Stop	Other Proteins
TOF-TOF	(R)LLEFQNDR(G)	0.95	45.08	31.2353	1.10237	2		1034.53	1033.52	1	4.692	66	73
TOF-TOF	(R)ALFQDVQKPSQDEWGK(T)	0.95	32.36	28.6806	1.3279	2		1875.92	1874.91	1	-1.89	77	92
TOF-TOF	(R)VAGPQPAQTGAPQGSLGEYLFER(L)	0.95	58.61	27.2509	3	2		2373.19	2372.18	1	2.635	155	177
Spot 4019
FRIL1_MOUSE	Ferritin light chain 1
MS/MS Spectra Source	Sequence	Prob	Mascot Ion score	Mascot Identity score	X! Tandem	NTT	Modifications	Observed m/z	Actual Mass	Charge	Delta PPM	Start	Stop	Other Proteins
TOF-TOF	(R)QNYSTEVEAAVNR(L)	0.81	27.44	29.5665		2		1480.71	1479.7	1	6.385	7	19
TOF-TOF	(R)ALFQDVQKPSQDEWGK(T)	0.92	38.26	28.6806		2		1875.93	1874.92	1	1.468	77	92
TOF-TOF	(K)NLNQALLDLHALGSAR(T)	0.5	10.67	27.9518		2		1705.95	1704.94	1	8.59	106	121
Spot 4020
FRIL1_MOUSE	Ferritin light chain 1
MS/MS Spectra Source	Sequence	Prob	Mascot Ion score	Mascot Identity score	X! Tandem	NTT	Modifications	Observed m/z	Actual Mass	Charge	Delta PPM	Start	Stop	Other Proteins
LCQ	(R)QNYSTEVEAAVNR(L)	0.95	47.61	36.2593	2.56864	2		494.278	1479.81	3	79.32	7	19
LCQ	(R)QNYSTEVEAAVNR(L)	0.95	36.03	35.5823	3.46852	2		494.322	1479.94	3	167.1	7	19
LCQ	(R)QNYSTEVEAAVNR(L)	0.95	32.53	35.4617	2.85387	2		494.325	1479.95	3	173.8	7	19
LCQ	(R)QNYSTEVEAAVNR(L)	0.95	69.51	35.6879	10.3979	2		740.974	1479.93	2	160.3	7	19
LCQ	(R)QNYSTEVEAAVNR(L)	0.95	76.17	34.6479	5.95861	2		741.029	1480.04	2	234.6	7	19
LCQ	(R)QNYSTEVEAAVNR(L)	0.95	72.05	34.5362	13.5686	2		741.044	1480.07	2	254.9	7	19
LCQ	(R)LVNLHLR(A)	0.95	43.55	35.6844	2.46852	2		432.849	863.683	2	171.8	20	26
LCQ	(R)LVNLHLR(A)	0.95	31.52	35.1322	2.46852	2		432.924	863.833	2	345.2	20	26
LCQ	(R)DDVALEGVGHFFR(E)	0.95	36.09	34.7056	5.00877	2		488.038	1461.09	3	265.2	41	53
LCQ	(R)LLEFQNDR(G)	0.95	49.97	36.8151	1.23657	2		517.704	1033.39	2	-122.4	66	73
LCQ	(R)LLEFQNDR(G)	0.95	50.13	36.8895		2		517.714	1033.41	2	-103.1	66	73
LCQ	(R)LLEFQNDR(G)	0.95	44.58	36.7596		2		517.849	1033.68	2	157.9	66	73
LCQ	(K)TQEAMEAALAMEK(N)	0.95	43.74	34.5591	9.92082	2		712.034	1422.05	2	280.8	93	105
LCQ	(K)TQEAMEAALAmEK(N)	0.95	89.97	34.9927	10.4815	2	Oxidation (+16)	719.999	1437.98	2	232.6	93	105
LCQ	(K)TQEAmEAALAMEK(N)	0.95	50.28	34.5071	7.60206	2	Oxidation (+16)	720.074	1438.13	2	336.8	93	105
LCQ	(K)TQEAmEAALAmEK(N)	0.95	71.89	35.2218	6.16749	2	Oxidation (+16), Oxidation (+16)	728.004	1453.99	2	240.4	93	105
LCQ	(K)NLNQALLDLHALGSAR(T)	0.95	40.68	34.2423	8.61979	2		569.511	1705.51	3	-244.5	106	121
TOF-TOF	(K)NLNQALLDLHALGSAR(T)	0.95	54.05	27.8888	1.26761	2		1705.95	1704.94	1	9.96	106	121
Spot 4020
SODC_MOUSE	Superoxide dismutase [Cu-Zn]
MS/MS Spectra Source	Sequence	Prob	Mascot Ion score	Mascot Identity score	X! Tandem	NTT	Modifications	Observed m/z	Actual Mass	Charge	Delta PPM	Start	Stop	Other Proteins
TRUE	(R)HVGDLGNVTAGK(D)	0.95	46.6	36.2644	5.60206	2		584.279	1166.54	2	-52.97	81	92
TRUE	(K)DGVANVSIEDR(V)	0.95	64.99	36.6773	8.63827	2		587.899	1173.78	2	187.3	93	103
TRUE	(R)VISLSGEHSIIGR(T)	0.95	27.76	35.6134	7.74473	2		456.848	1367.52	3	-173.2	104	116
Spot 4114
IF4E_MOUSE	Eukaryotic translation initiation factor 4E
MS/MS Spectra Source	Sequence	Prob	Mascot Ion score	Mascot Identity score	X! Tandem	NTT	Modifications	Observed m/z	Actual Mass	Charge	Delta PPM	Start	Stop	Other Proteins
TOF-TOF	(K)TESNQEVANPEHYIK(H)	0.92	37.07	28.5187	0	2		1758.82	1757.81	1	-7.759	22	36
TOF-TOF	(K)IAIWTTEcENR(D)	0.95	43.26	29.6708	0	2	Carbamidomethyl (+57)	1392.66	1391.65	1	-1.803	163	173
Spot 4120
ATPG_MOUSE	ATP synthase subunit gamma, mitochondrial
MS/MS Spectra Source	Sequence	Prob	Mascot Ion score	Mascot Identity score	X! Tandem	NTT	Modifications	Observed m/z	Actual Mass	Charge	Delta PPM	Start	Stop	Other Proteins
LCQ	(R)VYGTGSLALYEK(A)	0.95	79.75	35.0474	6.65758	2		651.009	1300	2	254.8	68	79
LCQ	(K)HLIIGVSSDR(G)	0.95	54.58	34.8785	5.14874	2		548.914	1095.81	2	190.5	91	100
LCQ	(K)HLIIGVSSDR(G)	0.95	40.8	34.4498	4.36653	2		548.994	1095.97	2	336.3	91	100
LCQ	(K)HLIIGVSSDR(G)	0.95	40.11	34.4436	4.45593	2		549.009	1096	2	363.7	91	100
LCQ	(R)GLcGAIHSSVAK(Q)	0.95	56.13	36.7861	5.95861	2	Carbamidomethyl (+57)	600.294	1198.57	2	-33.52	101	112
LCQ	(K)NEVAALTAAGK(E)	0.95	54.26	37.2567	6.20066	2		522.714	1043.41	2	-142.1	116	126
LCQ	(K)NEVAALTAAGK(E)	0.95	42.44	37.3973	6.22185	2		522.779	1043.54	2	-17.66	116	126
LCQ	(K)NEVAALTAAGK(E)	0.95	42.96	35.6478	5.50864	2		522.934	1043.85	2	279	116	126
LCQ	(K)NEVAALTAAGK(E)	0.95	23.96	35.9726	3.39794	2		1044.32	1043.31	1	-237.9	116	126
LCQ	(K)NEVAALTAAGK(E)	0.95	18.74	36.2614	2.20761	2		1044.34	1043.33	1	-218.7	116	126
LCQ	(K)EVMIVGVGEK(I)	0.95	38.03	35.6502	4.67778	2		531.059	1060.1	2	-436.9	127	136
LCQ	(K)EVmIVGVGEK(I)	0.95	46.25	36.8984	4.76955	2	Oxidation (+16)	538.709	1075.4	2	-144.7	127	136
LCQ	(K)EVmIVGVGEK(I)	0.95	35.22	37.0096	2.4437	2	Oxidation (+16)	538.854	1075.69	2	124.7	127	136
LCQ	(K)EVmIVGVGEK(I)	0.95	35.52	35.5461	2.4437	2	Oxidation (+16)	538.919	1075.82	2	245.4	127	136
LCQ	(R)THSDQFLVSFK(D)	0.95	11.68	34.79	3.26761	2		437.065	1308.17	3	-367.5	144	154
LCQ	(R)THSDQFLVSFK(D)	0.95	49.37	34.79	4.05061	2		655.059	1308.1	2	345	144	154
LCQ	(K)ELIEIISGAAALD(-)	0.95	28.59	36.7256	3.45593	2		657.864	1313.71	2	3.54	286	298
Spot 4120
CLPP_MOUSE	Putative ATP-dependent Clp protease proteolytic subunit, mitochondrial
MS/MS Spectra Source	Sequence	Prob	Mascot Ion score	Mascot Identity score	X! Tandem	NTT	Modifications	Observed m/z	Actual Mass	Charge	Delta PPM	Start	Stop	Other Proteins
LCQ	(R)GQATDIAIQAEEImK(L)	0.95	25.83	36.2583	3.18046	2	Oxidation (+16)	545.288	1632.84	3	24.2	182	196
LCQ	(K)QSLQVIESAMER(D)	0.95	46.55	34.8544	3.67778	2		696.139	1390.26	2	-310.7	211	222
LCQ	(K)VLVHPPQDGEDEPELVQK(E)	0.95	36.37	35.5931	7.52288	2		677.318	2028.93	3	-42.75	240	257
Spot 4120
ERP29_MOUSE	Endoplasmic reticulum protein ERp29
MS/MS Spectra Source	Sequence	Prob	Mascot Ion score	Mascot Identity score	X! Tandem	NTT	Modifications	Observed m/z	Actual Mass	Charge	Delta PPM	Start	Stop	Other Proteins
TRUE	(K)GALPLDTVTFYK(V)	0.95	26.62	35.2375	3.45593	2		662.959	1323.9	2	147.2	39	50
TRUE	(K)SLNILTAFR(K)	0.95	31.54	36.3749	2.21467	2		517.869	1033.72	2	126.3	245	253
Spot 4312
LDHB_MOUSE	L-lactate dehydrogenase B chain
MS/MS Spectra Source	Sequence	Prob	Mascot Ion score	Mascot Identity score	X! Tandem	NTT	Modifications	Observed m/z	Actual Mass	Charge	Delta PPM	Start	Stop	Other Proteins
TOF-TOF	(K)LKDDEVAQLR(K)	0.95	93.06	30.5652	5.5376	2		1186.64	1185.63	1	-5.472	309	318
TOF-TOF	(K)SLADELALVDVLEDK(L)	0.95	48.37	29.5376	5.61979	2		1629.85	1628.84	1	-6.77	44	58
Spot 4313
BPNT1_MOUSE	3'(2'),5'-bisphosphate nucleotidase 1
MS/MS Spectra Source	Sequence	Prob	Mascot Ion score	Mascot Identity score	X! Tandem	NTT	Modifications	Observed m/z	Actual Mass	Charge	Delta PPM	Start	Stop	Other Proteins
LCQ	(R)LVASAYSIAQK(A)	0.95	57.39	36.7052	6.16115	2		575.784	1149.55	2	-75.31	11	21
LCQ	(R)LVASAYSIAQK(A)	0.95	52.73	35.9207	7.56864	2		575.904	1149.79	2	133.3	11	21
LCQ	(R)LVASAYSIAQK(A)	0.95	54.04	36.4777	5.85387	2		576.314	1150.61	2	-25.51	11	21
LCQ	(R)cVIAEGDLGIVQK(T)	0.95	61.04	36.603	5.46852	2	Carbamidomethyl (+57)	701.314	1400.61	2	-86.27	28	40
LCQ	(K)TSATDLQTK(A)	0.95	25.29	34.8799	2.82391	2		482.924	963.833	2	357.8	41	49
LCQ	(R)LVQmSIcSSLAR(K)	0.95	53.56	36.4375	7.48149	2	Oxidation (+16), Carbamidomethyl (+57)	690.844	1379.67	2	-12.62	53	64
LCQ	(R)LVQmSIcSSLAR(K)	0.95	43.78	34.9457	2.21467	2	Oxidation (+16), Carbamidomethyl (+57)	690.994	1379.97	2	204.6	53	64
LCQ	(K)EEDLVVWVDPLDGTK(E)	0.95	43.39	36.1374	8.24413	2		857.984	1713.95	2	61.96	109	123
LCQ	(R)TIWGVLGLGAFGFQLK(E)	0.95	26.04	34.4154	2.69897	2		569.805	1706.39	3	255.9	168	183
LCQ	(R)SHSNQLVTDcISAmNPDTVLR(V)	0.95	20.75	34.5849	1.34679	2	Carbamidomethyl (+57), Oxidation (+16)	792.125	2373.35	3	104.1	197	217
LCQ	(K)IIQLIEGK(A)	0.95	48.03	35.2375	3.04576	2		457.384	912.753	2	205.8	225	232
LCQ	(K)IIQLIEGK(A)	0.95	37.52	36.0173	2.56864	2		913.35	912.343	1	-243	225	232
LCQ	(K)ASAYVFASPGcK(K)	0.95	49.12	36.835	3.85387	2	Carbamidomethyl (+57)	629.334	1256.65	2	53.11	233	244
LCQ	(K)ASAYVFASPGcK(K)	0.95	48.29	36.8368	4.26761	2	Carbamidomethyl (+57)	629.339	1256.66	2	61.06	233	244
LCQ	(K)ASAYVFASPGcK(K)	0.95	42.16	35.1295	4.46852	2	Carbamidomethyl (+57)	629.559	1257.1	2	-386.2	233	244
LCQ	(K)KWDTcAPEVILHAVGGK(L)	0.95	16.87	35.1121	4.04096	2	Carbamidomethyl (+57)	627.588	1879.74	3	-116.4	245	261
LCQ	(K)WDTcAPEVILHAVGGK(L)	0.95	28.78	34.2292	4.22185	2	Carbamidomethyl (+57)	585.105	1752.29	3	243	246	261
LCQ	(K)LTDIHGNALQYNK(E)	0.95	28.02	34.9485	8.284	2		496.388	1486.14	3	258.9	262	274
LCQ	(K)LTDIHGNALQYNK(E)	0.95	26.37	34.9471	3.69897	2		496.438	1486.29	3	-314.5	262	274
LCQ	(K)LTDIHGNALQYNK(E)	0.95	16.94	36.1627	2.58503	2		496.651	1486.93	3	115.7	262	274
LCQ	(K)HMNSAGVLAALR(N)	0.95	27.51	34.4529	1.14267	2		414.068	1239.18	3	-383.3	278	289
LCQ	(K)HmNSAGVLAALR(N)	0.95	41.37	35.2582	2.92082	2	Oxidation (+16)	419.475	1255.4	3	-199.2	278	289
LCQ	(K)HMNSAGVLAALR(N)	0.95	35.26	34.4529	9.45593	2		620.529	1239.04	2	312.4	278	289
LCQ	(R)NYEYYASHVPESVK(N)	0.95	62.53	36.2118	9.4437	2		843.444	1684.87	2	59.05	290	303
LCQ	(K)NALIP(-)	0.95	28.99	31.1594		2		527.01	526.003	1	-586	304	308
Spot 4313
ACTG_MOUSE	Actin, cytoplasmic 2
MS/MS Spectra Source	Sequence	Prob	Mascot Ion score	Mascot Identity score	X! Tandem	NTT	Modifications	Observed m/z	Actual Mass	Charge	Delta PPM	Start	Stop	Other Proteins
LCQ	(R)VAPEEHPVLLTEAPLNPK(A)	0.95	22.24	34.0449	3.61979	2		652.221	1953.64	3	-213.5	96	113
LCQ	(R)DLTDYLmK(I)	0.95	35.67	35.2737		2	Oxidation (+16)	507.644	1013.27	2	-198.6	184	191	ACTBL_MOUSE
LCQ	(R)GYSFTTTAER(E)	0.95	36.51	36.3357	2.38722	2		566.899	1131.78	2	232.2	197	206
LCQ	(R)GYSFTTTAER(E)	0.95	44.95	36.2356	4.74473	2		566.904	1131.79	2	241	197	206
LCQ	(K)EITALAPSTmK(I)	0.95	39.58	36.9249	3	2	Oxidation (+16)	589.259	1176.5	2	-87.86	316	326
LCQ	(K)EITALAPSTmK(I)	0.95	44.92	35.9084		2	Oxidation (+16)	589.419	1176.82	2	183.8	316	326
LCQ	(K)QEYDESGPSIVHR(K)	0.95	31.75	35.8647	4.05552	2		506.208	1515.6	3	-61.15	360	372
Spot 4403
CSN4_MOUSE	COP9 signalosome complex subunit 4
MS/MS Spectra Source	Sequence	Prob	Mascot Ion score	Mascot Identity score	X! Tandem	NTT	Modifications	Observed m/z	Actual Mass	Charge	Delta PPM	Start	Stop	Other Proteins
TOF-TOF	(R)QHLASIYEKEEDWR(N)	0.95	41.61	29.0255	3.63827	2		1803.87	1802.86	1	2.134	108	121
TOF-TOF	(R)NAAQVLVGIPLETGQK(Q)	0.95	75.83	28.8423	6.25181	2		1637.91	1636.9	1	-6.995	122	137
TOF-TOF	(K)HALHcTILASAGQQR(S)	0.95	112.22	29.1487	12.0458	2	Carbamidomethyl (+57)	1662.86	1661.85	1	5.038	228	242
Spot 4625
TCPB_MOUSE	T-complex protein 1 subunit beta
MS/MS Spectra Source	Sequence	Prob	Mascot Ion score	Mascot Identity score	X! Tandem	NTT	Modifications	Observed m/z	Actual Mass	Charge	Delta PPM	Start	Stop	Other Proteins
LCQ	(K)NIGVDNPAAK(V)	0.95	22.38	34.9192	1.45593	2		499.949	997.883	2	363.8	73	82
LCQ	(K)VLVDMSR(V)	0.95	40.8	36.113	2.48149	2		410.344	818.673	2	293.6	83	89
LCQ	(K)VLVDmSR(V)	0.95	27.62	35.3567	1.00877	2	Oxidation (+16)	418.389	834.763	2	401.7	83	89
LCQ	(R)VQDDEVGDGTTSVTVLAAELLR(E)	0.95	52.4	33.962	7.72125	2		763.478	2287.41	3	112.8	90	111
LCQ	(R)VQDDEVGDGTTSVTVLAAELLR(E)	0.95	48.34	34.5849	7.76955	2		1145.18	2288.35	2	85.32	90	111
LCQ	(R)EALLSSAVDHGSDEVK(F)	0.95	49.43	34.4809	7	2		553.105	1656.29	3	297.1	139	154
LCQ	(K)FWQDLmNIAGTTLSSK(L)	0.95	48.79	34.5317	4.85387	2	Oxidation (+16)	914.609	1827.2	2	172.4	155	170
LCQ	(K)LAVEAVLR(L)	0.95	39.39	35.6027	2.48149	2		435.849	869.683	2	171.4	182	189
LCQ	(K)GSGNLEAIHVIK(K)	0.95	19.56	34.4514	3.48149	2		413.432	1237.27	3	-333.3	192	203
LCQ	(K)LGGSLADSYLDEGFLLDK(K)	0.95	71.69	34.1296	5.69897	2		957.169	1912.32	2	196.4	205	222
LCQ	(K)ILIANTGmDTDK(I)	0.95	49.57	36.4943	3.67778	2	Oxidation (+16)	654.859	1307.7	2	42.65	237	248
LCQ	(K)HGINcFINR(Q)	0.95	42.1	37.0842	3.46852	2	Carbamidomethyl (+57)	565.854	1129.69	2	130.5	285	293
LCQ	(K)LIEEVMIGEDK(L)	0.95	38.54	36.7952	1.72125	2		638.349	1274.68	2	31.08	348	358
LCQ	(K)LIEEVmIGEDK(L)	0.95	59.75	36.5186	6.88606	2	Oxidation (+16)	646.274	1290.53	2	-81.5	348	358
LCQ	(R)GATQQILDEAER(S)	0.95	57.83	36.2377	5.39794	2		665.939	1329.86	2	157.8	377	388
LCQ	(R)SLHDALcVLAQTVK(D)	0.95	51.07	34.4948	2.95861	2	Carbamidomethyl (+57)	778.114	1554.21	2	250.1	389	402
LCQ	(K)EAVAmESFAK(A)	0.95	46.32	36.3548	2.92082	2	Oxidation (+16)	549.799	1097.58	2	69.58	432	441
Spot 4625
SEPT8_MOUSE	Septin-8
MS/MS Spectra Source	Sequence	Prob	Mascot Ion score	Mascot Identity score	X! Tandem	NTT	Modifications	Observed m/z	Actual Mass	Charge	Delta PPM	Start	Stop	Other Proteins
LCQ	(K)SLDLVTmK(K)	0.95	42.03	35.1388	3.65758	2	Oxidation (+16)	461.569	921.123	2	-392.1	170	173
LCQ	(K)SLDLVTmK(K)	0.95	35.89	36.4943	3.10791	2	Oxidation (+16)	461.819	921.623	2	150	170	173
LCQ	(K)VNIIPIIAK(A)	0.95	22.59	34.5818	1.76955	2		490.929	979.843	2	203.5	180	187
LCQ	(K)EFLSELQR(K)	0.95	37.11	35.3706	2.39794	2		511.399	1020.78	2	253.1	330	339
LCQ	(K)EFLSELQR(K)	0.95	38.74	35.0893	2.88606	2		511.489	1020.96	2	429.2	330	339
LCQ	(K)AAmEALQSQALHATSQQPLR(K)	0.95	48.28	33.6773	5.95861	2	Oxidation (+16)	723.208	2166.6	3	-223.9	400	422
Spot 4816
DPYL2_MOUSE	Dihydropyrimidinase-related protein 2
MS/MS Spectra Source	Sequence	Prob	Mascot Ion score	Mascot Identity score	X! Tandem	NTT	Modifications	Observed m/z	Actual Mass	Charge	Delta PPM	Start	Stop	Other Proteins
LCQ	(K)QIGENLIVPGGVK(T)	0.95	25.32	35.945	2.74473	2		662.424	1322.83	2	57.9	44	56
LCQ	(K)GIQEEmEALVK(D)	0.95	40.2	36.067	4.61979	2	Oxidation (+16)	631.729	1261.44	2	-142.5	147	157
LCQ	(K)SAAEVIAQAR(K)	0.95	55.41	35.8569	5.45593	2		508.469	1014.92	2	371	259	268
LCQ	(R)mSVIWDK(A)	0.95	36.2	35.0596	1.88606	2	Oxidation (+16)	447.854	893.693	2	291.6	362	368	DPYL3_MOUSE
LCQ	(R)GSPLVVISQGK(I)	0.95	47.91	35.0447	4.02687	2		542.959	1083.9	2	252.3	441	451
LCQ	(R)KPFPDFVYK(R)	0.95	22.44	34.7813	2.50864	2		570.949	1139.88	2	246.3	472	480
Spot 5007
H2B1P_MOUSE	Histone H2B type 1-P
MS/MS Spectra Source	Sequence	Prob	Mascot Ion score	Mascot Identity score	X! Tandem	NTT	Modifications	Observed m/z	Actual Mass	Charge	Delta PPM	Start	Stop	Other Proteins
LCQ	(R)KESYSVYVYK(V)	0.95	48.58	34.764		2		633.569	1265.12	2	386.1	35	44
LCQ	(K)ESYSVYVYK(V)	0.95	14.3	35.1188	2.63827	2		1137.33	1136.32	1	-190	36	44
LCQ	(K)AMGIMNSFVNDIFER(I)	0.95	69.74	35.3757	4.82391	2		872.549	1743.08	2	155.2	59	73
LCQ	(K)AmGImNSFVNDIFER(I)	0.95	39.68	34.5743	2.06048	2	Oxidation (+16), Oxidation (+16)	888.609	1775.2	2	225.7	59	73
LCQ	(R)EIQTAVR(L)	0.95	24.52	36.2221	1.12494	2		408.904	815.793	2	419.4	94	100
LCQ	(R)LLLPGELAK(H)	0.95	35.09	35.9912	1.76955	2		477.234	952.453	2	-150.2	101	109
LCQ	(R)LLLPGELAK(H)	0.95	12.94	35.867	2.08619	2		953.4	952.393	1	-213.2	101	109
Spot 5007
CS010_MOUSE	UPF0556 protein C19orf10 homolog
MS/MS Spectra Source	Sequence	Prob	Mascot Ion score	Mascot Identity score	X! Tandem	NTT	Modifications	Observed m/z	Actual Mass	Charge	Delta PPM	Start	Stop	Other Proteins
LCQ	(K)SYLYFTQFK(A)	0.95	21.91	35.3857	1.92082	2		598.914	1195.81	2	185	94	102
LCQ	(R)GAEIEYAMAYSK(A)	0.95	49.8	35.0529	4.79588	2		666.614	1331.21	2	-295.8	107	118
LCQ	(R)GAEIEYAMAYSK(A)	0.95	65.62	36.6521	4.82391	2		666.914	1331.81	2	154.5	107	118
LCQ	(R)GAEIEYAmAYSK(A)	0.95	53.02	36.3215	8.17393	2	Oxidation (+16)	674.779	1347.54	2	-43.72	107	118
LCQ	(R)GAEIEYAmAYSK(A)	0.95	50.74	35.1335	1.11351	2	Oxidation (+16)	674.984	1347.95	2	260.2	107	118
LCQ	(R)GAEIEYAmAYSK(A)	0.95	40.35	34.915	2.02687	2	Oxidation (+16)	674.999	1347.98	2	282.5	107	118
LCQ	(R)ESDVPLKSEEFEVTK(T)	0.95	14.55	34.2651	3.07058	2		579.748	1736.22	3	213.5	124	138
TOF-TOF	(K)SYLYFTQFK(A)	0.95	52.38	30.3503	1.31876	2		1196.59	1195.59	1	-3.548	94	102
Spot 5020
SODC_MOUSE	Superoxide dismutase [Cu-Zn]
MS/MS Spectra Source	Sequence	Prob	Mascot Ion score	Mascot Identity score	X! Tandem	NTT	Modifications	Observed m/z	Actual Mass	Charge	Delta PPM	Start	Stop	Other Proteins
TOF-TOF	(K)GDGPVQGTIHFEQK(A)	0.95	97.24	29.7451	8.40894	2		1512.73	1511.73	1	-7.699	11	24
TOF-TOF	(K)KHGGPADEER(H)	0.95	70.7	30.216	4.82391	2		1095.52	1094.51	1	-2.598	71	80
TOF-TOF	(R)HVGDLGNVTAGK(D)	0.95	100.56	30.4727	6.92082	2		1167.6	1166.59	1	-8.775	81	92
TOF-TOF	(K)DGVANVSIEDR(V)	0.95	44.19	30.9726	2.85387	2		1174.57	1173.56	1	-2.593	93	103
TOF-TOF	(R)VISLSGEHSIIGR(T)	0.95	94.44	29.4596	7.46852	2		1367.76	1366.75	1	-4.347	104	116
Spot 5103
PRDX6_MOUSE	Peroxiredoxin-6
MS/MS Spectra Source	Sequence	Prob	Mascot Ion score	Mascot Identity score	X! Tandem	NTT	Modifications	Observed m/z	Actual Mass	Charge	Delta PPM	Start	Stop	Other Proteins
TOF-TOF	(M)PGGLLLGDEAPNFEANTTIGR(I)	0.95	154.35	27.7085	13.2147	1		2142.08	2141.07	1	-0.7689	2	22
TOF-TOF	(R)DFTPVcTTELGR(A)	0.95	79.58	29.9388	6.79588	2	Carbamidomethyl (+57)	1395.65	1394.64	1	-3.877	42	53
TOF-TOF	(K)LPFPIIDDK(G)	0.95	64.37	31.1294	4.79588	2		1057.58	1056.57	1	-14.09	98	106
TOF-TOF	(K)LSILYPATTGR(N)	0.95	87.99	30.6633	4.95861	2		1191.67	1190.66	1	-5.844	145	155
TOF-TOF	(R)NFDEILR(V)	0.95	45.15	31.6197	3	2		906.456	905.449	1	-13.36	156	162
Spot 5217
THTM_MOUSE	3-mercaptopyruvate sulfurtransferase
MS/MS Spectra Source	Sequence	Prob	Mascot Ion score	Mascot Identity score	X! Tandem	NTT	Modifications	Observed m/z	Actual Mass	Charge	Delta PPM	Start	Stop	Other Proteins
LCQ	(R)ALVSAQWVAEALK(A)	0.95	21.33	35.1521	2.00436	2		693.509	1385	2	166.8	9	21
LCQ	(K)LLDASWYLPK(L)	0.95	42.79	35.2336	4.23657	2		603.674	1205.33	2	-264.7	31	40
LCQ	(R)AFGHHSVSLLDGGFR(H)	0.95	37.27	35.9857	5.69897	2		533.995	1598.96	3	104.5	119	133
LCQ	(K)THEDILENLDAR(R)	0.95	53.12	35.7715	6.3279	2		713.279	1424.54	2	-103.2	165	176
LCQ	(K)THEDILENLDAR(R)	0.95	73.62	34.7669	4.88606	2		713.559	1425.1	2	289.6	165	176
TOF-TOF	(R)HIPGAAFFDIDR(C)	0.95	63.6	30.465	7.23657	2		1358.71	1357.71	1	20	53	64
TOF-TOF	(R)AQPEHIISEGR(G)	0.95	49.98	30.55	6.3098	2		1236.65	1235.64	1	14.75	283	293
Spot 5217
ECH1_MOUSE	Delta(3,5)-Delta(2,4)-dienoyl-CoA isomerase, mitochondrial
MS/MS Spectra Source	Sequence	Prob	Mascot Ion score	Mascot Identity score	X! Tandem	NTT	Modifications	Observed m/z	Actual Mass	Charge	Delta PPM	Start	Stop	Other Proteins
LCQ	(R)YcTQDAFFQIK(E)	0.95	56.85	36.3749	3.65758	2	Carbamidomethyl (+57)	711.399	1420.78	2	91.83	185	195
LCQ	(K)EVDmGLAADVGTLQR(L)	0.95	28.74	34.9996	1.3098	2	Oxidation (+16)	796.029	1590.04	2	170	196	210
LCQ	(K)INLIYSR(D)	0.95	42.45	37.08	1.55284	2		439.734	877.453	2	-56.29	276	282
TOF-TOF	(K)HVLHVQLNRPEK(R)	0.95	54.58	28.5794	3.88606	2		1469.85	1468.85	1	13.77	65	76
TOF-TOF	(K)VIGNQSLVNELTFSAR(K)	0.95	94.14	28.7564	6.37675	2		1747.96	1746.95	1	14.37	214	229
Spot 5308
ALD2_MOUSE	Aldose reductase-related protein 2
MS/MS Spectra Source	Sequence	Prob	Mascot Ion score	Mascot Identity score	X! Tandem	NTT	Modifications	Observed m/z	Actual Mass	Charge	Delta PPM	Start	Stop	Other Proteins
LCQ	(K)MPIVGLGTWK(S)	0.95	22.71	35.4913	2.08092	2		551.439	1100.86	2	233.5	13	22
LCQ	(K)mPIVGLGTWK(S)	0.95	38.67	35.3263	5.48149	2	Oxidation (+16)	559.459	1116.9	2	270.5	13	22
LCQ	(R)NVVVIPK(S)	0.95	23.61	35.3377	2.07572	2		768.36	767.353	1	-179.4	257	263
Spot 5409
ROAA_MOUSE	Heterogeneous nuclear ribonucleoprotein A/B
MS/MS Spectra Source	Sequence	Prob	Mascot Ion score	Mascot Identity score	X! Tandem	NTT	Modifications	Observed m/z	Actual Mass	Charge	Delta PPM	Start	Stop	Other Proteins
LCQ	(K)mFVGGLSWDTSK(K)	0.95	62.77	35.2827	4.88606	2	Oxidation (+16)	672.494	1342.97	2	260.3	77	88
LCQ	(K)FGEVVDcTIK(M)	0.95	56.55	34.4747	4.72125	2	Carbamidomethyl (+57)	584.514	1167.01	2	383.9	98	107
LCQ	(K)IFVGGLNPEATEEK(I)	0.95	47.7	34.8202	7.5376	2		752.544	1503.07	2	206.7	161	174
TOF-TOF	(K)EVYQQQQYGSGGR(G)	0.95	60.81	29.3247	5.284	2		1499.7	1498.69	1	8.746	238	250
Spot 5520
TY3H_MOUSE	Tyrosine 3-monooxygenase
MS/MS Spectra Source	Sequence	Prob	Mascot Ion score	Mascot Identity score	X! Tandem	NTT	Modifications	Observed m/z	Actual Mass	Charge	Delta PPM	Start	Stop	Other Proteins
LCQ	(K)VFETFEAK(I)	0.95	36.89	36.4895		2		485.794	969.573	2	94.74	103	110
LCQ	(R)FEVPSGDLAALLSSVR(R)	0.95	26.88	36.1023	2.50864	2		554.251	1659.73	3	-90.65	135	150
LCQ	(R)FEVPSGDLAALLSSVR(R)	0.95	35.85	35.6122	5.55284	2		831.024	1660.03	2	89.98	135	150
LCQ	(R)YcGYREDSIPQLEDVSHFLK(E)	0.95	11.75	34.8416	2.74473	2	Carbamidomethyl (+57)	819.415	2455.22	3	30.41	262	281
LCQ	(R)TGFQLRPVAGLLSAR(D)	0.95	42.27	34.7986	5.05061	2		529.515	1585.52	3	-245.9	284	298
LCQ	(R)TGFQLRPVAGLLSAR(D)	0.95	34.28	35.5352	4.56864	2		793.319	1584.62	2	-181.3	284	298
LCQ	(R)TGFQLRPVAGLLSAR(D)	0.95	16.29	35.9129	2.72125	2		793.339	1584.66	2	-156.1	284	298
LCQ	(R)DFLASLAFR(V)	0.95	41.38	36.2315		2		520.284	1038.55	2	2.745	299	307
LCQ	(R)VFQcTQYIR(H)	0.95	38.25	36.7034	2.85387	2	Carbamidomethyl (+57)	607.874	1213.73	2	116.3	308	316
LCQ	(K)FDPYTLAIDVLDSPHTIR(R)	0.95	29.17	33.8721	5	2		691.475	2071.4	3	167.6	460	477
Spot 5529
METK2_MOUSE	S-adenosylmethionine synthetase isoform type-2
MS/MS Spectra Source	Sequence	Prob	Mascot Ion score	Mascot Identity score	X! Tandem	NTT	Modifications	Observed	Actual Mass	Charge	Delta PPM	Start	Stop	Other Proteins
TOF-TOF	(K)YLDEDTIYHLQPSGR(F)	0.67	17.02	28.6273		2		1806.85	1805.84	1	-8.272	235	249
TOF-TOF	(R)FVIGGPQGDAGLTGR(K)	0.91	37.58	30.0518		2		1444.74	1443.73	1	-12.28	250	264
Spot 5705
DPYL3_MOUSE	Dihydropyrimidinase-related protein 3
MS/MS Spectra Source	Sequence	Prob	Mascot Ion score	Mascot Identity score	X! Tandem	NTT	Modifications	Observed	Actual Mass	Charge	Delta PPM	Start	Stop	Other Proteins
TOF-TOF	(K)GmTTVDDFFQGTK(A)	0.94	49.53	29.02		2	Oxidation (+16)	1462.63	1461.63	1	-12.62	82	94
TOF-TOF	(R)IAVGSDSDLVIWDPDALK(I)	0.95	33.22	28.7967	3	2		1913.96	1912.95	1	-12.88	401	418
Spot 5812
DPYL3_MOUSE	Dihydropyrimidinase-related protein 3
MS/MS Spectra Source	Sequence	Prob	Mascot Ion score	Mascot Identity score	X! Tandem	NTT	Modifications	Observed m/z	Actual Mass	Charge	Delta PPM	Start	Stop	Other Proteins
LCQ	(K)QIGDNLIVPGGVK(T)	0.95	25.31	34.5924	2.31876	2		655.519	1309.02	2	215.5	44	56
LCQ	(K)GmTTVDDFFQGTK(A)	0.95	34.54	34.9969	2.49485	2	Oxidation (+16)	732.014	1462.01	2	251.4	82	94
LCQ	(R)AITVASQTNcPLYVTK(V)	0.95	17.86	34.3281	3.58503	2	Carbamidomethyl (+57)	883.719	1765.42	2	-276.3	239	254
LCQ	(R)mSVIWDK(A)	0.95	36.31	35.0596	1.76955	2	Oxidation (+16)	447.854	893.693	2	291.6	362	368	DPYL2_RAT,DPYL2_MOUSE
LCQ	(K)ImLEDGNLHVTQGAGR(F)	0.95	27.76	34.7159	4.60206	2	Oxidation (+16)	576.545	1726.61	3	-137.2	452	467
Spot 5819
IMMT_MOUSE	Mitochondrial inner membrane protein
MS/MS Spectra Source	Sequence	Prob	Mascot Ion score	Mascot Identity score	X! Tandem	NTT	Modifications	Observed m/z	Actual Mass	Charge	Delta PPM	Start	Stop	Other Proteins
LCQ	(R)TSSVTLQTITAQNAAVQAVK(A)	0.95	18.93	33.8093	1.76955	2		677.858	2030.55	3	222.4	230	249
LCQ	(R)GIEQAVQSHAVAEEEAR(K)	0.95	14.21	34.1929	2.82391	2		608.778	1823.31	3	236.7	547	563
Spot 6105
PRDX6_MOUSE	Peroxiredoxin-6
MS/MS Spectra Source	Sequence	Prob	Mascot Ion score	Mascot Identity score	X! Tandem	NTT	Modifications	Observed m/z	Actual Mass	Charge	Delta PPM	Start	Stop	Other Proteins
LCQ	(R)DFTPVcTTELGR(A)	0.95	37.41	36.3749	3.37675	2	Carbamidomethyl (+57)	698.369	1394.72	2	51.94	42	53
LCQ	(K)LPFPIIDDK(G)	0.95	50.36	36.9784	2.69897	2		529.354	1056.69	2	101	98	106
LCQ	(K)LPFPIIDDK(G)	0.95	32.79	35.6538	1.48149	2		529.439	1056.86	2	261.7	98	106
LCQ	(K)LPFPIIDDK(G)	0.95	45.38	35.8805	2.52288	2		1057.33	1056.32	1	-248.9	98	106
LCQ	(R)VVFIFGPDK(K)	0.95	27.81	35.2375	1.3279	2		511.409	1020.8	2	233.1	133	141
LCQ	(R)VVFIFGPDK(K)	0.95	38.87	36.8368	2.5376	2		1021.4	1020.39	1	-168.2	133	141
LCQ	(R)NFDEILR(V)	0.95	36.59	36.7284	1.24413	2		453.649	905.283	2	-196.5	156	162
LCQ	(R)NFDEILR(V)	0.95	41.55	37.2981	2.29243	2		453.699	905.383	2	-86.11	156	162
LCQ	(R)NFDEILR(V)	0.95	26.21	37.3094	1.13668	2		906.45	905.443	1	-19.91	156	162
TOF-TOF	(R)DFTPVcTTELGR(A)	0.95	76.6	29.9432	6.76955	2	Carbamidomethyl (+57)	1395.65	1394.65	1	-2.653	42	53
TOF-TOF	(R)NFDEILR(V)	0.95	35.26	31.6197	3.5376	2		906.463	905.455	1	-5.957	156	162
Spot 6105
TPIS_MOUSE	Triosephosphate isomerase
MS/MS Spectra Source	Sequence	Prob	Mascot Ion score	Mascot Identity score	X! Tandem	NTT	Modifications	Observed m/z	Actual Mass	Charge	Delta PPM	Start	Stop	Other Proteins
TOF-TOF	(K)VVLAYEPVWAIGTGK(T)	0.95	54.46	29.1062	4.95861	2		1602.88	1601.88	1	-4.028	160	175
TOF-TOF	(K)TATPQQAQEVHEK(L)	0.95	67.66	29.2942	4.37675	2		1466.72	1465.72	1	-0.02382	180	188
Spot 6108
PGAM1_MOUSE	Phosphoglycerate mutase 1
MS/MS Spectra Source	Sequence	Prob	Mascot Ion score	Mascot Identity score	X! Tandem	NTT	Modifications	Observed m/z	Actual Mass	Charge	Delta PPM	Start	Stop	Other Proteins
LCQ	(R)FSGWYDADLSPAGHEEAK(R)	0.95	28.59	34.7756	5.11351	2		660.745	1979.21	3	173.1	22	39
LCQ	(R)HYGGLTGLNK(A)	0.95	44.73	35.7159	2.79588	2		530.449	1058.88	2	312.9	91	100
LCQ	(R)ALPFWNEEIVPQIK(E)	0.95	13.65	35.8805	1.82391	2		842.379	1682.74	2	-95.41	163	176
LCQ	(R)KAmEAVAAQGK(V)	0.95	37.82	36.4395	3.38722	2	Oxidation (+16)	560.389	1118.76	2	167.2	241	251
Spot 6108
CISY_MOUSE	Citrate synthase, mitochondrial
MS/MS Spectra Source	Sequence	Prob	Mascot Ion score	Mascot Identity score	X! Tandem	NTT	Modifications	Observed m/z	Actual Mass	Charge	Delta PPM	Start	Stop	Other Proteins
LCQ	(R)NLYREGSSIGAIDSR(L)	0.95	25.55	36.0692	3.02228	2		546.325	1635.95	3	84.6	219	233
LCQ	(R)EGSSIGAIDSR(L)	0.95	49.65	37.0629	2.88606	2		546.324	1090.63	2	98.16	223	233
Spot 6213
GNPI1_MOUSE	Glucosamine-6-phosphate isomerase 1
MS/MS Spectra Source	Sequence	Prob	Mascot Ion score	Mascot Identity score	X! Tandem	NTT	Modifications	Observed m/z	Actual Mass	Charge	Delta PPM	Start	Stop	Other Proteins
LCQ	(R)IIQFNPGPDK(Y)	0.95	35.62	35.1322	3.25181	2		564.589	1127.16	2	-385.6	24	33
LCQ	(R)IIQFNPGPDK(Y)	0.95	34.62	37.02	2.60206	2		564.814	1127.61	2	13.25	24	33
LCQ	(K)NGDLSFQYVK(T)	0.95	22.45	35.4432	3.38722	2		586.194	1170.37	2	-172.3	58	67
LCQ	(K)TFNmDEYVGLPR(D)	0.95	30.52	36.2542	3.95861	2	Oxidation (+16)	729.459	1456.9	2	162.5	68	79
LCQ	(R)FFDGDLAK(V)	0.95	38.13	36.0173	2.12494	2		456.799	911.583	2	157.4	173	180
LCQ	(K)AFALYK(A)	0.95	23.87	35.0474	1.14874	2		712.27	711.263	1	-186.5	209	214
LCQ	(K)LVDPLYSIK(E)	0.95	30.35	35.2994	2.65758	2		524.504	1046.99	2	373.4	265	273
Spot 6818
LMNA_MOUSE	Lamin-A/C
MS/MS Spectra Source	Sequence	Prob	Mascot Ion score	Mascot Identity score	X! Tandem	NTT	Modifications	Observed m/z	Actual Mass	Charge	Delta PPM	Start	Stop	Other Proteins
LCQ	(K)EDLQELNDR(L)	0.95	59.88	37.0389	3.56864	2		566.314	1130.61	2	81.44	33	41
LCQ	(R)SLETENAGLR(L)	0.95	40.94	36.1289	2.69897	2		545.404	1088.79	2	226.1	51	60
LCQ	(K)AAYEAELGDAR(K)	0.95	65.95	36.5954	6.11919	2		583.319	1164.62	2	69.97	79	89
LCQ	(K)EGDLLAAQAR(L)	0.95	57.61	37.1575	3.48149	2		522.299	1042.58	2	40.11	124	133
LCQ	(K)EAALSTALSEK(R)	0.95	41.48	36.9636	3.3279	2		560.269	1118.52	2	-52.92	145	155
LCQ	(R)TLEGELHDLR(G)	0.95	39.75	35.8681	3.76955	2		591.889	1181.76	2	134	157	166
LCQ	(K)QLQDEmLR(R)	0.95	21.71	35.3314	1.13668	2	Oxidation (+16)	524.624	1047.23	2	-257	182	189
LCQ	(R)LADALQELR(A)	0.95	63.86	35.8478	5.4318	2		514.914	1027.81	2	239.5	241	249
LCQ	(K)LLEGEEER(L)	0.95	29.04	37.1834	2.11919	2		487.679	973.343	2	-132.4	379	386
LCQ	(R)VAVEEVDEEGK(F)	0.95	41.9	35.417	4.82391	2		602.179	1202.34	2	-186.2	440	450
